# Supplementary material for: CsBZIP40 confers resistance against citrus bacterial canker by repressing CsWRKY43-CsPrx53/CsSOD13 cascade mediated ROS scavenging
Source: Hortic Res. 2023 Jul 11;10(8):uhad138. doi: 10.1093/hr/uhad138 (PMC10421728; doi:10.1093/hr/uhad138)
Supplement: Web_Material_uhad138 [file web_material_uhad138.zip › Supplementary Tables.xlsx]

## Sheet: Table S1
Table S1. CDS and protein sequences of CsBZIP40.
Type	Sequence
CDS (5'-3')	ATGGCGAGTCACAGAATTGGAGCCGCTGGTGGGTTATCTCACGATTCTGCAGGTCCTTCAAATCTCCATCACCACCATGTCCCTTATGCAACATCTCTTCATCAAGGCTTCATTAACCAAGAAGGACCTGCTTTTGATTTTGGAGAGCTACAAGAAGCAATTGTACTGCAAGGAGTCAAGTTTAGAAATGATGAAGCTACTAAAGCACCTTTATTTACAGCAGCAGCAGGAGGGAGACCAGCTGCTACTCTGGAGATGTTTCCTTCTTGGCCAATGAGATTCCAGCAAACCCCAAGAGGAAGTTCAAAGTCAGGAGGGGAGAGTATTAGTACAGACTCAGGATCAGCACTCAACACAATATCATCAGGCAAAGCTGAGGCCTCACAGTCACAGCTTGAG…
Protein (N'-C')	MASHRIGAAGGLSHDSAGPSNLHHHHVPYATSLHQGFINQEGPAFDFGELQEAIVLQGVKFRNDEATKAPLFTAAAGGRPAATLEMFPSWPMRFQQTPRGSSKSGGESISTDSGSALNTISSGKAEASQSQLEQPESPISNINHIKPSASNQQQSVEMANDASRTRPSSSQQNQNHQSAAALTDAKPSQEKRKGPGSTSDRQLDAKTLRRLAQNREAARKSRLRKKAYVQQLETSRIKLNQLEQELQRARSQGLFLGGCGVAAGNISSGAAIFDMEYARWLEDDQRHISELRSGLNQHYSDGDLRIIVDAYISHYDEIFRLKGVAAKSDVFHLITGMWTTSAERCFLWMGGFRPSELIKMLISQLDPLTEQQVMGIYSLQQSTQQAEEALSQGLEQLQQ…

## Sheet: Table S2
Table S2. CDS, protein and promotor sequences of CsWRKY43.
Type	Sequence
CDS (5'-3')	ATGGACCGACGAGTCCACAGATTGGTGTTGCCAGAAGATGGATATGAGTGGAAAAAATATGGCCAAAAATTCATCAAAAACATCAGAAAATTTAGGAGCTATTTCAAGTGCCAAGAGAGCAGTTGCATGGCCAAGAAACGAGCCGAGTGGTGCACCTCGGACCCAACCAACGTCCGAATTGTGTATGATGGGGTTCACAGTCACACCCACCATGGATCTTCCCCATCCTCAGCAGATCAACCTAGAAGAGGTTCCTCCAATACTTCATCAAATGGCAATCAGTATAATTTGTTAACACAAGTGTTTGGAGATCAATCATCAAACGCACCACCAGCTAGCAGACGCAATTAG
Protein (N'-C')	MDRRVHRLVLPEDGYEWKKYGQKFIKNIRKFRSYFKCQESSCMAKKRAEWCTSDPTNVRIVYDGVHSHTHHGSSPSSADQPRRGSSNTSSNGNQYNLLTQVFGDQSSNAPPASRRN
Promoter (5'-3')	AAATTAAGCAACTAACAAATTAAAGCAAAAAAAAAGGGCCGAAGTAAACATGCTTTTGAATCCTGAAAACTTGATTACCCATTGAATGAAAGCCTTTACTGTTGATCCAGATCTATAGATCTGCATGTATTTTATCAGAATTAGTATGTATTTAAATACCTAGCTAGCTAGTTACTATATCTCACGGCTGAGTAAATAAACAAATAAGATATATTATAAATCGAAAAATACGTACAATATTATCAGATCTGGTGAAAAACATACATGGTGGAGGAAGAAGAAGCTTCACTCGGTACGAATAAAGAAAAAGAAGGGAAAAAAAATCTGTCAAATTAAGTTTAATCTCCTCGCAGAATAGAAATTTGGGTTATGCCGTCAGAACTGAATTGATCTAGAAAT…

## Sheet: Table S3
Table S3. CDS, protein and promotor sequences of CsPrxs.
Gene	Type	Sequence
CsPrx52	CDS (5'-3')	ATGGCTTCTCTTCGTTTTCTCCTTGCAGCTGCTCTTGTAGTTGCATTTGTGCTTGAGGGATCATCACCAGCTCAAGCTCAACTTTCTCCCTCTTTTTATAATTCCACATGCCCTAATGTAGCCAACATAATTCGGGAGGTGCTTCAGAATGCTTTCTTGTCCGATATTCGCATCGGTGCCAGCCTCATCAGGCTTCATTTCCATGACTGTTTTGTTAATGGCTGTGATGCATCGATTTTGCTGGACAATACTACTACCATAGTAAGCGAGAAATTTGCTGCGCCAAATAATAATTCGGCGAGGGGTTTTGAAGTTGTTGATGACATGAAAGCTGCCGTTGAAAGGGCCTGTCCAGGCGTTGTTTCCTGTGCTGATATTCTTACTATTGCAGCTGAACAA…
CsPrx52	Promoter (5'-3')	AGATAAAAAAAATATTTTACCCACTTTGAAAGTTAGATCCAATTGCGATAGAAGTAGGATGAATTATATAAGTTCATCCTTTTAATATTGGTGTTGTTATTACCTTTTCTTTTGTTTAATAAGAAAAAAGGAAAAAAAGTTCTAATAGGGACAAGAAATCTCATCCACTAAACAAGAACCTTTGCCCTATGAGTGGTTTTGTTGCAGAATTGATAGTATATTTTGGAATAATTACCAGCCAATTTTTTTTTTAATGCCAAAAATAGTAATTACTTTTATAATGGCAACTGGAATGATATTAACTCCATTTATTCATTATCTATGTTACGCCAAATGTTCTATGGGTACAAGCTATTTAATGCCCCAAACACTTTTTTTATTTATTTATTCTGGACCACG…
CsPrx53	CDS (5'-3')	ATGGCTTCACTTCGTTATCTTCTTGCAGCAGCTCTTGTTGTTGCTTTTGTGCTTGAGGGATCACCATCTCAAGCTCAACTTTCTCCATCTTTTTATTCTTCCACATGCCCTAATGTATTGAACATTATCGAGGATGTGCTTAAGAAAGCGTTCTCGTCCGATATCCGGATCGGTGCCAGCCTCATCAGGCTTCATTTCCATGACTGTTTTGTTGATGGGTGTGATGCTTCGATTTTGCTGGACAGCACTAACACCATAGACAGCGAGAAATTTGCTGCGCCAAATAATAATTCGGCGAGGGGTTTTGAAGTTATTGATAACATGAAAGCTGCCGTTGAAAAGGCATGTCGAAGGGTTGTTTCCTGCGCTGATATTCTTACTATTGCGGCTGAACGATCC…
CsPrx53	Protein (N'-C')	MASLRYLLAAALVVAFVLEGSPSQAQLSPSFYSSTCPNVLNIIEDVLKKAFSSDIRIGASLIRLHFHDCFVDGCDASILLDSTNTIDSEKFAAPNNNSARGFEVIDNMKAAVEKACRRVVSCADILTIAAERSVALSGGPSWAVPLGRRDSRTANRALANQNLPGPSNSLDELKSSFRNVGLNDKFDLVALSGAHTFGRAQCKFFSDRLYDFNKTGKPDPTVDRTLLKQLRELCPQGGNGAVLANFDVKTPDAFDNKYFSNLRLRKGLLQSDQELFSTPGADTAAIVEDFGRNQTAFFKNFVISMIRMGNLKPLTGNQGEIRLNCRRVNGNNNIATRSSSSEGDLVSSF
CsPrx53	Promoter (5'-3')	TTAGAAATCTAAATTACTCTTATACCCATTTCAAATATAATCCTGCCACCACTTAATTATTTAGCACCCACTTGGGGTTTTAATCTAACCCCATTTGAAGTCAAAGTCAAACAATTATATCTTTTAGGATAAATATTAAAATATTTAACAAACATTTATTGTTAGAGCTTAAAAATTAAGATGATTGAACCCACACTTATATGATAAAAATAATTATAACTTAAAGAGTTTGAGTAGCTCAATCTCGCATCTAACTATGTATGAGCTGACAAAATTATATTTGATATTTCGGTAGACAAATAAAAAATTTCAAAAGGTTTTGTTTTTTATATGAATTTCAAAAGGTTGAAATGAAGGATTTCGAATATGTGGAATCCACACGCCACTTGCTCCACATTC…
CsPrx55	CDS (5'-3')	ATGGCTTCACTTCGTTATCTTCTCGCAGCAGCTCTTCTTGTTGCTTTTGTGCTTGAGGGATCACCATCTCAAGCTCAACTTTCTCCATCTTTTTATTCTTCCACATGCCCTAATGTATTGAACACTATCGAGGATGTGCTTAAGAAAGCTTTCTCGTCCGATATCCGGATCGGTGCCAGCCTCATCAGGCTTCATTTCCATGACTGTTTTGTTGATGGGTGTGATGCATCGATTTTGCTGGACAGCACTAACACCATAGACAGCGAGAAATTTGCTGCGCCAAATAACAATTCGGCGAGGGGTTTTGAAGTTATTGATAACATGAAAGCTGCCGTTGAAAAGGCATGTCCAAGGGTTGTTTCCTGCGCTGATATTCTTACTATTGCGGCTGAACGATCC…
CsPrx55	Promoter (5'-3')	TAGAATTGCACCTATAAAAATAAAACACAAGTAAATCACTATTATTAAGTATAAAATATCAATATTAAAAAAATATAATTTAAAATTAATACATAAATTACACTCTAACAAAATTATCCATACGTAAAATCATAATTATTGATACAAGACCATTTCCACATAAAAAGCCTCGATCTCGCATCTAAATATGTATAAGCTGACAAAATGATATTTGACATTTCGGTAAACAAATGAAAAGTTCCAAAAGGTTGAAATGAAGGATTTCGAATACGTGGAATCCACACGCCACATGCTCCGCATTCACACATACGATAAAAGAAACAGGTAAGCCGGCATTAAACAAAAGCGACTCAAGGCGTCGCCGCCCCTACCTAATAAAGGCACCATTTCAAGAATTAT…

## Sheet: Table S4
Table S4. CDS, protein and promotor sequences of CsSOD13.
Type	Sequence
CDS (5'-3')	ATGCAAGCCGCAATAGCAGCCATGGCTCACGTTCTCCTCGTAGCAGCACCGCCCTCTTCATCTCACACACTCCTTGCCACATTGCCAAATCCTAGCAGTATCACGCGCTCTTCCTCTTCTTCTTCTTCTCATTCTCCCTCGCTTCACTCTGCATTCCACGGCGTCTCCCTCAAATTCCCCTCTCGTCTCAACTTATCTCTCGCCGCCGTGGCCTCCAAGAAGCCGTTGACTGTCGTTGCTGCCGCCAAGAAAGCGGTGGCTGTTCTTAAAGGCACTTCCAATGTTGAAGGAGTTGTTACGTTGACCCAAGAAGATGGCGGTCCTACGACTGTCAATGTTCGTGTTACTGGTCTTACTCCTGGGCCTCACGGGTTCCACCTACACGAATATGGTGATACG…
Protein (N'-C')	MQAAIAAMAHVLLVAAPPSSSHTLLATLPNPSSITRSSSSSSSHSPSLHSAFHGVSLKFPSRLNLSLAAVASKKPLTVVAAAKKAVAVLKGTSNVEGVVTLTQEDGGPTTVNVRVTGLTPGPHGFHLHEYGDTTNGCMSTGAHFNPNNMTHGAPKDEVRHAGDLGNIVANANGVAEATIVDNQISLDGPNTVVGRAFVVHELEDDLGKGGHELSLTTGNAGGRLACGVVGLTPV
Promoter (5'-3')	AATTCTTTCGACATTGTTAACCAAAATTAAGCATACTGGCTTTGCATAACAAGCCTATCCACAAATTTGAATTCTTTCAATATTACTAATCCAAAAGCATAACACTTTTGCTTAGAAAGTGCCAATATCACAAAACCAACCAGCATTTCGAAATTGCACACGAAATGCAATATAATTAAATATTTTAAATTTCAATTCAAATAAATCAAAATTTTAAACTCGTCGGCTGTTAAACAAACTAACTCACAGAGAACATGAAAAGCAACCCCTGAAGATCCCCGAACTCCTGCTCTGTGATGACCGAGTCGAAATCCGAGTCGGACTCACTTGAGCGGGTTGAGCAAAACTGCAAGAACAAGATACCCTTTTCTTCTTCATGATAGTAGCTGATTCTCCTGG…

## Sheet: Table S5
Table S5. Primers used for this study.
Primer pair	Forward primer (5'-3')	Reverse primer (5'-3')	Usage
OEC-CsBZIP40	CGCGGATCCATGGCGAGTCACAGAATTGG	CGCGTCGACTCAAAAGTTCGAGAAATGAT	Construction of CsBZIP40 overexpression vector
OEC-CsWRKY43	GGATCCATGGATTACAAGGATGATGATGATAAGGATTACAAGGATGATGATGATAAGGACCGACGAGTCCACAG	GAATTCCTAATTGCGTCTGCTAGCTGGTGGTGCGTTTGATGATTGATCTCCAAACACTTGTGTTAAC	Construction of CsWRKY43 overexpression vector
OEC-CsPrx53	GGATCCATGGCTTCACTTCGTTATCTTCTTGCAG	GAATTCTTAGAAAGAGCTGACCAAATCACCCTCC	Construction of CsPrx53 overexpression vector
OEC-CsSOD13	GGTACC ATGCAAGCCGCAATAGCAGCC	GAATTC TCATACCGGAGTCAAGCCAACGAC	Construction of CsSOD13 overexpression vector
RIC-CsWRKY43	TCTAGAGGCGCGCCATCAGAAAATTTAGGAGC	GGATCCATTTAAATCTAATTGCGTCTGCTAGC	Construction of CsWRKY43 RNAi vector
OEID-CsBZIP40	TAACCAAGAAGGACCTGCTTTTGAT	CTTTTCTTGTGATGGTTTTGCATCT	Identification of CsBZIP40 overexpression plants
OEID-CsWRKY43	TCGTTGAAGATGCCTCTGCCGACAG	CTAATTGCGTCTGCTAGCTGGTGG	Identification of CsWRKY43 overexpression plants
RID-CsWRKY43	TCGTTGAAGATGCCTCTGCCGACAG	CTAATTGCGTCTGCTAGCTGGTGG	Identification of CsWRKY43 RNAi plants
DEC-TRV1	TTGGGTTGCTACTGATTCGACT	CTGTAAGGACCATCATACTTCGC	Identification of TRV1 in VIGS plants
DEC-TRV2	CTGCCCGACAACCACTACCT	CTTGTACAGCTCGTCCATGCC	Identification of TRV2 in VIGS plants
RT-CsBZIP40	AGTTCCCTTTGGGCATCTCG	ACCATTTGCAGATCCGTCGT	qRT-PCR detection of CsBZIP40
RT-CsWRKY43	AGTCCACAGATTGGTGTTGC	TTTCTTGGCCATGCAACTGC	qRT-PCR detection of CsWRKY43
RT-CsPrx53	TTTGGAAGGGCTCAGTGCAA	AGGGTTCTGTCCACTGTTGG	qRT-PCR detection of CsPrx53
RT-CsSOD13	TCAACTTATCTCTCGCCGCC	GAACAGCCACCGCTTTCTTG	qRT-PCR detection of CsSOD13
RT-CsPrx52	CCTTCTGCAGAGTGATCAAGAG	AGTCTGGTTCCTGCCAAAGTTA	qRT-PCR detection of CsPrx52
RT-CsPrx55	GTGCCAATTTTTCAGGGGCA	AAGGTTGCGTCTAGGGTTGG	qRT-PCR detection of CsPrx55
RT-CsACTIN	CATCCCTCAGCACCTTCC	CCAACCTTAGCACTTCTCC	qRT-PCR detection of CsACTIN

## Sheet: Table S6
Table S6. Differentially expressed genes identified in CsBZIP40-overexpressing plants.
RNA-seq data mapped to the genome of Citrus sinensis V1.0 were used to identify differentially expressed genes. FC: fold change; WT: wild type Wanjincheng; OE-CsBZIP40: CsBZIP40-overexpressing Wanjincheng.
Gene_id	Gene description	FC (OE-CsBZIP40/WT)	Log2FC (OE-CsBZIP40/WT)	Pvalue	Padjust	Significant	Regulate
Cs9g03310	RecName: Full=Probable WRKY transcription factor 23; AltName: Full=WRKY DNA-binding protein 23	0.093	-3.43419	3.27715e-53	2.19603e-50	yes	down
Cs6g09970	RecName: Full=Non-specific lipid-transfer protein 3; Short=LTP 3; Flags: Precursor	0.102	-3.29116	8.69265e-148	5.63081e-144	yes	down
orange1.1t00075	RecName: Full=WUSCHEL-related homeobox 1; AltName: Full=PFS2-like protein	0.111	-3.17281	1.95891e-75	3.1723e-72	yes	down
Cs5g28080	RecName: Full=Chemocyanin; AltName: Full=Basic blue protein; AltName: Full=Plantacyanin; Flags: Precursor	0.122	-3.03787	1.46285e-30	2.78702e-28	yes	down
Cs9g07950	RecName: Full=3-ketoacyl-CoA synthase 19; Short=KCS-19; AltName: Full=Very long-chain fatty acid condensing enzyme 19; Short=VLCFA condensing enzyme 19	0.128	-2.96522	1.11027e-36	3.37122e-34	yes	down
Cs8g11514	-	0.131	-2.93293	9.52975e-31	1.87062e-28	yes	down
orange1.1t02041	RecName: Full=Peroxidase 15; Short=Prx15; AltName: Full=Anionic peroxidase; Flags: Precursor	0.149	-2.74958	1.24284e-124	4.02534e-121	yes	down
Cs6g12790	RecName: Full=Aluminum-activated malate transporter 2; Short=AtALMT2	0.159	-2.64844	7.14424e-44	3.01813e-41	yes	down
Cs5g08840	RecName: Full=Probable pectinesterase 68; Short=PE 68; AltName: Full=Pectin methylesterase 68; Short=AtPME68; Flags: Precursor	0.162	-2.62579	4.98203e-70	7.44737e-67	yes	down
Cs1g18540	RecName: Full=Inorganic pyrophosphatase 2; Short=AtPPsPase2; Short=PPi phosphatase 2; Short=Pyrophosphate-specific phosphatase 2	0.165	-2.59991	1.11902e-56	9.45471e-54	yes	down
Cs5g07980	_	0.167	-2.58085	4.60207e-23	5.29184e-21	yes	down
Cs3g24930	RecName: Full=Zinc-finger homeodomain protein 4; Short=OsZHD4	0.175	-2.5106	5.40616e-33	1.29701e-30	yes	down
orange1.1t03612	_	0.195	-2.35864	3.00243e-41	1.0419e-38	yes	down
orange1.1t05911	_	0.196	-2.34812	4.43728e-17	2.52133e-15	yes	down
Cs1g02750	RecName: Full=Protein ECERIFERUM 1	0.197	-2.34065	9.07888e-18	5.69129e-16	yes	down
Cs6g09160	RecName: Full=Mitoferrin; AltName: Full=Mitochondrial substrate carrier family protein F	0.198	-2.33758	3.80774e-42	1.423e-39	yes	down
Cs3g20580	RecName: Full=Basic blue protein; AltName: Full=Plantacyanin; Flags: Precursor	0.199	-2.32644	2.94425e-41	1.04029e-38	yes	down
Cs5g25010	RecName: Full=Anthranilate N-methyltransferase; Short=RgANMT	0.204	-2.29574	8.02283e-18	5.07843e-16	yes	down
Cs4g09550	RecName: Full=Kininogen-1; Contains: RecName: Full=Kininogen-1 heavy chain; Contains: RecName: Full=Bradykinin; Contains: RecName: Full=Kininogen-1 light chain; Fla	0.206	-2.27727	1.07743e-16	5.86488e-15	yes	down
Cs8g05170	RecName: Full=Cyclin-D3-1; AltName: Full=Cyclin-delta-3; Short=Cyclin-d3; AltName: Full=G1/S-specific cyclin-D3-1; Short=CycD3;1	0.207	-2.27315	2.88476e-52	1.69877e-49	yes	down
Cs2g23040	_	0.207	-2.27464	4.88192e-16	2.52988e-14	yes	down
orange1.1t02040	RecName: Full=Peroxidase 15; Short=Prx15; AltName: Full=Anionic peroxidase; Flags: Precursor	0.21	-2.25474	1.43653e-17	8.69661e-16	yes	down
Cs1g19393	RecName: Full=Defensin-like protein; AltName: Full=8.4 kDa sulfur-rich protein; AltName: Full=Probable proteinase inhibitor P322; AltName: Full=Protein SE60; Flags: Pr	0.21	-2.25439	1.01068e-15	5.08821e-14	yes	down
Cs3g19360	RecName: Full=Chalcone synthase; AltName: Full=Naringenin-chalcone synthase	0.214	-2.22455	1.93483e-61	1.87998e-58	yes	down
Cs1g21840	RecName: Full=Scarecrow-like protein 32; Short=AtSCL32; AltName: Full=GRAS family protein 18; Short=AtGRAS-18	0.214	-2.22309	1.12753e-16	6.10766e-15	yes	down
Cs5g25530	RecName: Full=GDSL esterase/lipase At5g33370; AltName: Full=Extracellular lipase At5g33370; Flags: Precursor	0.226	-2.14808	6.90193e-26	9.44544e-24	yes	down
Cs1g09610	RecName: Full=NAC transcription factor ONAC010	0.23	-2.11821	2.5851e-21	2.38086e-19	yes	down
Cs3g20330	RecName: Full=Chalcone synthase; AltName: Full=Naringenin-chalcone synthase	0.231	-2.11706	9.32588e-18	5.80865e-16	yes	down
Cs4g16740	RecName: Full=Glycine-rich cell wall structural protein; Flags: Precursor	0.232	-2.10752	1.09864e-19	8.67881e-18	yes	down
orange1.1t02044	RecName: Full=Peroxidase C3; Flags: Precursor	0.235	-2.08647	5.65046e-65	6.1003e-62	yes	down
orange1.1t00377	RecName: Full=Cytochrome P450 86A8; AltName: Full=Protein LACERATA	0.236	-2.08329	7.64227e-14	2.97024e-12	yes	down
orange1.1t03770	RecName: Full=Lipoxygenase 2, chloroplastic; Short=AtLOX2; Flags: Precursor	0.242	-2.04597	2.04585e-14	8.58685e-13	yes	down
Cs3g20030	RecName: Full=Cyclin-A1-1; AltName: Full=G2/mitotic-specific cyclin-A1-1; Short=CycA1;1	0.244	-2.0364	2.28042e-20	1.96086e-18	yes	down
Cs9g07920	RecName: Full=3-ketoacyl-CoA synthase 19; Short=KCS-19; AltName: Full=Very long-chain fatty acid condensing enzyme 19; Short=VLCFA condensing enzyme 19	0.247	-2.01506	1.33771e-13	5.05753e-12	yes	down
Cs4g16220	RecName: Full=Auxin-responsive protein IAA8; AltName: Full=Indoleacetic acid-induced protein 8	0.248	-2.01225	1.70702e-19	1.31637e-17	yes	down
Cs5g13050	RecName: Full=Glucan endo-1,3-beta-D-glucosidase; AltName: Full=Major pollen allergen Ole e 9; AltName: Allergen=Ole e 9; Flags: Precursor	0.253	-1.98156	1.22392e-17	7.50297e-16	yes	down
Cs3g17260	RecName: Full=MADS-box protein SVP; AltName: Full=Protein SHORT VEGETATIVE PHASE	0.253	-1.9807	1.27792e-13	4.85985e-12	yes	down
Cs8g10250	RecName: Full=MADS-box protein SVP; AltName: Full=Protein SHORT VEGETATIVE PHASE	0.257	-1.95969	1.00348e-21	9.6783e-20	yes	down
Cs4g07860	RecName: Full=DnaJ-like protein MG002 homolog	0.26	-1.94091	5.18496e-36	1.50387e-33	yes	down
Cs3g04390	RecName: Full=(R)-limonene synthase 1; AltName: Full=(+)-limonene synthase 1	0.261	-1.93619	5.70292e-27	8.52499e-25	yes	down
orange1.1t01266	RecName: Full=Histone-lysine N-methyltransferase ATXR6; AltName: Full=Protein SET DOMAIN GROUP 34; AltName: Full=Trithorax-related protein 6; Short=TRX-related pro	0.262	-1.93017	1.91522e-12	6.09141e-11	yes	down
Cs1g25290	_	0.264	-1.92115	1.11609e-23	1.33061e-21	yes	down
Cs6g09150	RecName: Full=Ferritin-3, chloroplastic; AltName: Full=SFerH-3; Flags: Precursor	0.267	-1.90503	1.62662e-60	1.50524e-57	yes	down
Cs2g04530	_	0.267	-1.90389	9.32764e-14	3.59651e-12	yes	down
Cs1g20090	RecName: Full=Histone H3.2; AltName: Full=Histone H3.1	0.268	-1.90204	1.5887e-38	5.14553e-36	yes	down
Cs7g17000	RecName: Full=Protodermal factor 1; Flags: Precursor	0.269	-1.8954	1.28363e-18	8.72194e-17	yes	down
Cs4g08770	RecName: Full=Probable pectate lyase 22; Flags: Precursor	0.27	-1.88728	8.82485e-42	3.23572e-39	yes	down
orange1.1t04775	RecName: Full=(R)-limonene synthase 1; AltName: Full=(+)-limonene synthase 1	0.271	-1.88611	1.05022e-47	5.51592e-45	yes	down
Cs4g12120	RecName: Full=(-)-germacrene D synthase	0.272	-1.8765	6.64539e-14	2.60362e-12	yes	down
orange1.1t03202	RecName: Full=Glycine-rich cell wall structural protein; Flags: Precursor	0.276	-1.85587	4.10314e-11	1.07317e-09	yes	down
Cs3g25160	_	0.277	-1.85277	1.35226e-21	1.26949e-19	yes	down
Cs6g21100	RecName: Full=Tubulin alpha chain	0.285	-1.81257	1.40861e-32	3.25876e-30	yes	down
Cs3g23170	_	0.289	-1.7912	3.97156e-53	2.57264e-50	yes	down
Cs8g18050	RecName: Full=Histone H2A	0.291	-1.77959	1.71786e-17	1.03035e-15	yes	down
orange1.1t03142	RecName: Full=Probable LRR receptor-like serine/threonine-protein kinase At4g08850; Flags: Precursor	0.291	-1.77915	2.45934e-12	7.65902e-11	yes	down
orange1.1t04576	RecName: Full=NADP-dependent alkenal double bond reductase P2	0.291	-1.77897	1.00323e-10	2.48355e-09	yes	down
Cs3g10610	RecName: Full=Probable aldo-keto reductase 1; Short=GmAKR1	0.292	-1.77742	1.74731e-32	3.99476e-30	yes	down
orange1.1t01995	RecName: Full=ABC transporter G family member 11; Short=ABC transporter ABCG.11; Short=AtABCG11; AltName: Full=Protein CUTICULAR DEFECT AND ORGAN FUSION 1; AltName	0.293	-1.76896	2.69121e-22	2.75254e-20	yes	down
orange1.1t03172	_	0.295	-1.76215	1.81438e-19	1.3827e-17	yes	down
Cs5g02490	RecName: Full=High mobility group B protein 6; AltName: Full=Nucleosome/chromatin assembly factor group D 06; Short=Nucleosome/chromatin assembly factor group D 6;	0.296	-1.75771	3.49392e-32	7.89504e-30	yes	down
Cs2g21150	RecName: Full=Mitogen-activated protein kinase kinase kinase A; AltName: Full=MAPK/ERK kinase 1; Short=MEK kinase 1; Short=MEKK 1; AltName: Full=MAPK/ERK kinase A;	0.296	-1.75612	6.31839e-15	2.87553e-13	yes	down
Cs3g15550	_	0.296	-1.75857	3.25487e-11	8.62919e-10	yes	down
Cs4g03390	RecName: Full=Probable mitochondrial chaperone BCS1-B; AltName: Full=BCS1-like protein 2	0.297	-1.7518	1.14647e-10	2.82374e-09	yes	down
Cs3g27820	RecName: Full=Cyclin-dependent kinase B2-2; Short=CDKB2;2	0.298	-1.74655	1.04399e-25	1.40888e-23	yes	down
Cs6g12430	RecName: Full=Secoisolariciresinol dehydrogenase	0.299	-1.74377	1.01497e-32	2.37636e-30	yes	down
Cs9g04370	_	0.299	-1.73965	2.73556e-15	1.30937e-13	yes	down
orange1.1t04366	RecName: Full=(R)-limonene synthase 1; AltName: Full=(+)-limonene synthase 1	0.3	-1.73642	5.25859e-54	3.78482e-51	yes	down
Cs6g16880	RecName: Full=G2/mitotic-specific cyclin S13-6; AltName: Full=B-like cyclin	0.3	-1.73836	8.69446e-20	6.95306e-18	yes	down
Cs3g19960	RecName: Full=Metal transporter Nramp5	0.301	-1.73037	4.46884e-12	1.34224e-10	yes	down
Cs3g23430	RecName: Full=Transcription factor HEC1; AltName: Full=Basic helix-loop-helix protein 88; Short=AtbHLH88; Short=bHLH 88; AltName: Full=Protein HECATE 1; AltName: Fu	0.301	-1.73005	8.85732e-11	2.21524e-09	yes	down
Cs5g32200	RecName: Full=Histone H2AX	0.302	-1.72918	9.01487e-23	9.89752e-21	yes	down
orange1.1t00292	_	0.302	-1.72807	5.18635e-18	3.35954e-16	yes	down
Cs5g12380	_	0.302	-1.72548	9.3154e-18	5.80865e-16	yes	down
orange1.1t03003	RecName: Full=Probable S-adenosylmethionine-dependent methyltransferase At5g37990	0.304	-1.71552	8.209e-10	1.75495e-08	yes	down
Cs3g26220	RecName: Full=Chaperone protein dnaJ 11, chloroplastic; Short=AtDjC11; Short=AtJ11; Flags: Precursor	0.305	-1.71378	2.15907e-45	1.07582e-42	yes	down
Cs7g06440	RecName: Full=Early nodulin-like protein 3; AltName: Full=Phytocyanin-like protein; Flags: Precursor	0.306	-1.71042	7.5692e-32	1.6715e-29	yes	down
Cs2g10240	RecName: Full=Patellin-4	0.306	-1.70794	1.08571e-29	1.99043e-27	yes	down
Cs2g13910	_	0.306	-1.70698	1.39541e-10	3.41094e-09	yes	down
Cs3g15870	_	0.307	-1.70181	7.38362e-27	1.09531e-24	yes	down
Cs5g10360	RecName: Full=Scarecrow-like protein 28; Short=AtSCL28; AltName: Full=GRAS family protein 8; Short=AtGRAS-8	0.309	-1.69304	4.15154e-31	8.4923e-29	yes	down
Cs1g25720	_	0.309	-1.69349	1.56344e-19	1.21045e-17	yes	down
Cs5g34640	RecName: Full=Glycine-rich cell wall structural protein; Flags: Precursor	0.309	-1.6938	3.58657e-14	1.45204e-12	yes	down
Cs1g10500	RecName: Full=Cytochrome P450 71A1; AltName: Full=ARP-2; AltName: Full=CYPLXXIA1	0.31	-1.6887	1.17689e-54	9.14822e-52	yes	down
Cs6g05620	RecName: Full=125 kDa kinesin-related protein	0.31	-1.69067	7.17722e-19	4.97008e-17	yes	down
Cs8g15240	RecName: Full=Fatty acyl-CoA reductase 1	0.313	-1.67531	1.74162e-22	1.82945e-20	yes	down
Cs9g15830	_	0.313	-1.67495	1.42946e-13	5.38347e-12	yes	down
Cs7g30820	RecName: Full=Omega-hydroxypalmitate O-feruloyl transferase; AltName: Full=Omega-hydroxyacid hydroxycinnamoyltransferase; AltName: Full=Protein ALIPHATIC SUBERIN FE	0.314	-1.67009	1.20203e-09	2.48501e-08	yes	down
Cs8g01860	RecName: Full=Putative NAC domain-containing protein 94; Short=ANAC094	0.317	-1.65678	5.93476e-17	3.31409e-15	yes	down
Cs8g05320	RecName: Full=Abscisate beta-glucosyltransferase; AltName: Full=ABA-glucosyltransferase	0.318	-1.65279	1.26349e-26	1.83235e-24	yes	down
Cs5g32300	_	0.318	-1.65409	8.33121e-11	2.09715e-09	yes	down
Cs6g10120	RecName: Full=Probable WRKY transcription factor 70; AltName: Full=WRKY DNA-binding protein 70	0.319	-1.64787	2.36636e-38	7.5386e-36	yes	down
Cs6g09290	RecName: Full=Probably inactive leucine-rich repeat receptor-like protein kinase IMK2; AltName: Full=Protein INFLORESCENCE MERISTEM RECEPTOR-LIKE KINASE 2; Flags: P	0.321	-1.63888	5.0694e-23	5.79492e-21	yes	down
Cs7g30170	RecName: Full=Protein NRT1/ PTR FAMILY 5.1; Short=AtNPF5.1	0.321	-1.63757	6.82457e-15	3.09142e-13	yes	down
Cs2g03270	RecName: Full=9-cis-epoxycarotenoid dioxygenase NCED1, chloroplastic; AltName: Full=PvNCED1; Flags: Precursor	0.322	-1.63551	1.01332e-32	2.37636e-30	yes	down
Cs4g07760	_	0.323	-1.62905	2.26937e-22	2.35832e-20	yes	down
Cs7g08110	RecName: Full=UDP-glycosyltransferase 74B1; AltName: Full=N-hydroxythioamide S-beta-glucosyltransferase; AltName: Full=Thiohydroximate S-glucosyltransferase	0.323	-1.63038	3.40186e-12	1.03781e-10	yes	down
orange1.1t04643	_	0.324	-1.62713	7.70294e-29	1.31308e-26	yes	down
Cs2g01270	_	0.324	-1.62701	2.22968e-11	6.10272e-10	yes	down
Cs4g09380	RecName: Full=Kinesin-like protein KIN12B; AltName: Full=Phragmoplast-associated kinesin-related protein 1-like protein; Short=AtPAKRP1L	0.327	-1.61209	1.35298e-25	1.81327e-23	yes	down
Cs7g01560	RecName: Full=DNA topoisomerase 2; AltName: Full=DNA topoisomerase II	0.329	-1.6049	2.64754e-28	4.28748e-26	yes	down
Cs6g15130	RecName: Full=F-box protein At2g27310	0.33	-1.59933	4.01939e-48	2.16969e-45	yes	down
Cs3g27260	RecName: Full=Cyclin-B2-3; AltName: Full=G2/mitotic-specific cyclin-B2-3; Short=CycB2;3	0.331	-1.59584	3.70701e-17	2.13764e-15	yes	down
Cs7g31580	_	0.331	-1.59589	1.79084e-09	3.6176e-08	yes	down
Cs3g13300	RecName: Full=E3 ubiquitin-protein ligase ATL6; AltName: Full=RING-H2 finger protein ATL6; Flags: Precursor	0.333	-1.58455	2.26277e-13	8.17332e-12	yes	down
Cs9g09860	RecName: Full=Bipolar kinesin KRP-130; AltName: Full=Kinesin-like protein Klp61F	0.334	-1.58115	2.11321e-14	8.83139e-13	yes	down
Cs2g19850	RecName: Full=Thymidine kinase	0.337	-1.5712	1.40219e-14	6.04185e-13	yes	down
orange1.1t04514	RecName: Full=60S ribosomal protein L9-1	0.337	-1.56779	1.84242e-09	3.71108e-08	yes	down
orange1.1t02846	RecName: Full=Probable disease resistance protein At5g63020; AltName: Full=pNd11	0.338	-1.56461	7.73278e-18	4.91082e-16	yes	down
Cs7g25890	RecName: Full=UDP-glycosyltransferase 89B1; AltName: Full=Flavonol 3-O-glucosyltransferase UGT89B1; AltName: Full=Flavonol 7-O-glucosyltransferase UGT89B1	0.338	-1.56519	7.75566e-13	2.59855e-11	yes	down
Cs2g17110	RecName: Full=Cytochrome P450 71A1; AltName: Full=ARP-2; AltName: Full=CYPLXXIA1	0.338	-1.56535	4.22746e-09	8.08585e-08	yes	down
Cs2g28040	_	0.339	-1.56214	3.73924e-15	1.73424e-13	yes	down
Cs7g14430	RecName: Full=Alcohol dehydrogenase-like 7	0.34	-1.55453	2.78696e-21	2.55467e-19	yes	down
Cs2g12000	RecName: Full=DNA replication licensing factor MCM6; AltName: Full=Minichromosome maintenance protein 6; Short=AtMCM6	0.34	-1.55613	1.79052e-20	1.55336e-18	yes	down
orange1.1t04633	RecName: Full=Alcohol dehydrogenase-like 1	0.34	-1.55838	6.5223e-17	3.62137e-15	yes	down
Cs3g19780	RecName: Full=Two-component response regulator ARR9; AltName: Full=Response reactor 4	0.34	-1.55831	6.06873e-15	2.77491e-13	yes	down
Cs2g17860	RecName: Full=Histidine kinase 4; AltName: Full=Arabidopsis histidine kinase 4; Short=AtHK4; AltName: Full=Cytokinin receptor CYTOKININ RESPONSE 1; Short=AtCRE1; Sh	0.341	-1.55202	5.59866e-63	5.72625e-60	yes	down
orange1.1t02146	_	0.341	-1.55125	1.77885e-26	2.54179e-24	yes	down
Cs7g12790	RecName: Full=Aspartic proteinase CDR1; AltName: Full=Protein CONSTITUTIVE DISEASE RESISTANCE 1; Flags: Precursor	0.341	-1.55203	1.62838e-15	8.052e-14	yes	down
Cs4g19710	_	0.342	-1.54727	2.59765e-10	6.06907e-09	yes	down
Cs2g17090	RecName: Full=Endoglucanase 8; AltName: Full=Cellulase 1; Short=AtCEL1; AltName: Full=Endo-1,4-beta glucanase 8; Flags: Precursor	0.344	-1.53871	9.08056e-42	3.26782e-39	yes	down
Cs8g15520	RecName: Full=Superoxide dismutase	0.344	-1.5399	5.29724e-35	1.4919e-32	yes	down
Cs8g08340	RecName: Full=DNA replication licensing factor MCM4; AltName: Full=Minichromosome maintenance protein 4; Short=AtMCM4	0.344	-1.54043	1.40868e-22	1.51242e-20	yes	down
Cs5g26090	RecName: Full=Syntaxin-related protein KNOLLE; AltName: Full=Syntaxin-111; Short=AtSYP111	0.344	-1.5391	5.32106e-20	4.32654e-18	yes	down
Cs6g22060	_	0.344	-1.54087	1.04906e-12	3.4789e-11	yes	down
Cs7g03660	RecName: Full=Transcription factor MYB44; AltName: Full=Myb-related protein 44; Short=AtMYB44; AltName: Full=Myb-related protein R1; Short=AtMYBR1	0.345	-1.53663	3.14031e-08	5.17167e-07	yes	down
Cs2g20640	RecName: Full=Glucan endo-1,3-beta-glucosidase 12; AltName: Full=(1-)3)-beta-glucan endohydrolase 12; Short=(1-)3)-beta-glucanase 12; AltName: Full=Beta-1,3-endogl	0.346	-1.52959	6.83361e-45	3.08832e-42	yes	down
Cs2g30030	RecName: Full=Extensin-2; Short=AtExt2; AltName: Full=Cell wall hydroxyproline-rich glycoprotein 1; Short=HRGP1; Flags: Precursor	0.346	-1.53318	5.59145e-10	1.2264e-08	yes	down
Cs6g14520	RecName: Full=Uncharacterized protein At5g39865	0.347	-1.52527	6.54124e-14	2.568e-12	yes	down
Cs7g32370	RecName: Full=Protein FIZZY-RELATED 3; AltName: Full=Cell cycle switch protein CCS52B	0.348	-1.52344	1.3338e-16	7.10131e-15	yes	down
orange1.1t00025	RecName: Full=Cytochrome P450 71A21	0.348	-1.52157	4.84882e-14	1.92694e-12	yes	down
Cs5g21250	RecName: Full=Malonyl-CoA:anthocyanidin 5-O-glucoside-6''-O-malonyltransferase; l=tName: Full=Anthocyanin 5-aromatic acyltransferase-like protein; Short=At5MAT	0.35	-1.51532	9.71877e-14	3.7399e-12	yes	down
orange1.1t04376	RecName: Full=Linoleate 13S-lipoxygenase 2-1, chloroplastic; AltName: Full=Lipoxygenase 2-1; Flags: Precursor	0.35	-1.51444	3.67082e-09	7.05728e-08	yes	down
Cs7g28650	RecName: Full=Aquaporin TIP1-3; AltName: Full=Gamma-tonoplast intrinsic protein 3; Short=Gamma-TIP3; AltName: Full=Tonoplast intrinsic protein 1-3; Short=AtTIP1;3;	0.351	-1.51243	5.6194e-31	1.13752e-28	yes	down
Cs7g06370	RecName: Full=Chorismate mutase 2; Short=AtCM2; AltName: Full=CM-2	0.351	-1.5118	3.82352e-19	2.74794e-17	yes	down
Cs8g04280	RecName: Full=Zinc finger protein ZAT10; AltName: Full=Salt-tolerance zinc finger	0.351	-1.51049	2.81011e-14	1.15942e-12	yes	down
Cs2g23570	RecName: Full=Protein TPX2; Short=AtTPX2; AltName: Full=Targeting protein for XKLP2	0.352	-1.50432	5.86422e-25	7.5973e-23	yes	down
Cs5g33670	RecName: Full=Cellulose synthase-like protein D5; Short=AtCslD5	0.353	-1.5035	1.07815e-23	1.29331e-21	yes	down
Cs1g15870	_	0.353	-1.50405	5.05256e-12	1.49903e-10	yes	down
Cs3g15650	RecName: Full=Isoflavone 2'-hydroxylase; AltName: Full=CYP GE-3; AltName: Full=Cytochrome P450 81E1; AltName: Full=Cytochrome P450 91A4	0.353	-1.50388	1.37201e-10	3.35797e-09	yes	down
orange1.1t03772	RecName: Full=Linoleate 13S-lipoxygenase 2-1, chloroplastic; AltName: Full=Lipoxygenase 2-1; Flags: Precursor	0.354	-1.49728	7.41416e-08	1.13113e-06	yes	down
Cs2g28110	RecName: Full=Peroxidase 4; Flags: Precursor	0.355	-1.49372	5.27262e-08	8.2698e-07	yes	down
Cs7g16760	RecName: Full=Serine/threonine-protein kinase OXI1; AltName: Full=Protein OXIDATIVE SIGNAL-INDUCIBLE 1	0.356	-1.48915	2.1486e-17	1.27298e-15	yes	down
Cs5g17950	RecName: Full=GDSL esterase/lipase At1g71691; AltName: Full=Extracellular lipase At1g71691; Flags: Precursor	0.357	-1.4876	6.19221e-23	6.9157e-21	yes	down
orange1.1t01670	RecName: Full=DNA replication licensing factor MCM7; AltName: Full=Minichromosome maintenance protein 7; Short=AtMCM7; AltName: Full=Protein PROLIFERA	0.357	-1.48445	1.13244e-16	6.113e-15	yes	down
Cs7g08470	RecName: Full=U-box domain-containing protein 18; AltName: Full=Plant U-box protein 18	0.357	-1.4865	3.1651e-08	5.20807e-07	yes	down
Cs8g20310	RecName: Full=Omega-3 fatty acid desaturase, endoplasmic reticulum	0.358	-1.48141	2.26503e-34	6.02963e-32	yes	down
Cs3g25730	_	0.36	-1.47479	1.99427e-08	3.3906e-07	yes	down
Cs5g01500	RecName: Full=Cytochrome P450 78A3	0.361	-1.4681	2.65529e-19	1.96198e-17	yes	down
Cs3g17220	RecName: Full=Kinesin-like protein KIF7	0.361	-1.47147	1.82721e-18	1.21189e-16	yes	down
Cs5g16510	RecName: Full=Homeobox-leucine zipper protein HDG11; AltName: Full=HD-ZIP protein HDG11; AltName: Full=Homeodomain GLABRA 2-like protein 11; AltName: Full=Homeodom	0.361	-1.46824	5.75161e-11	1.48041e-09	yes	down
Cs9g05040	RecName: Full=Serine/threonine-protein kinase 36; AltName: Full=Fused homolog	0.362	-1.46616	2.06942e-11	5.70426e-10	yes	down
Cs1g04640	RecName: Full=Ribonucleoside-diphosphate reductase large subunit; AltName: Full=Ribonucleoside-diphosphate reductase R1 subunit; Short=AtRNR1	0.365	-1.45337	2.26274e-25	2.97107e-23	yes	down
Cs1g26410	RecName: Full=G2/mitotic-specific cyclin-1; AltName: Full=B-like cyclin; AltName: Full=CycMs1	0.365	-1.45399	3.15489e-15	1.47732e-13	yes	down
Cs7g02850	RecName: Full=GEM-like protein 5	0.366	-1.44982	2.83876e-20	2.39851e-18	yes	down
orange1.1t00855	RecName: Full=Expansin-B3; Short=At-EXPB3; Short=AtEXPB3; AltName: Full=Ath-ExpBeta-1.6; AltName: Full=Beta-expansin-3; Flags: Precursor	0.367	-1.44561	1.47285e-29	2.65017e-27	yes	down
Cs1g20580	RecName: Full=Probable mannitol dehydrogenase; AltName: Full=NAD-dependent mannitol dehydrogenase	0.367	-1.44772	8.47915e-28	1.33964e-25	yes	down
Cs2g07340	RecName: Full=Kinesin-1; AltName: Full=Kinesin-like protein A	0.367	-1.44576	6.89677e-13	2.33087e-11	yes	down
Cs3g12000	RecName: Full=Superoxide dismutase	0.369	-1.43978	1.17001e-57	1.03349e-54	yes	down
Cs9g16270	RecName: Full=Coumaroyl-CoA:anthocyanidin 3-O-glucoside-6''-O-coumaroyltransferase 1	0.369	-1.43842	1.53225e-20	1.33526e-18	yes	down
Cs5g04810	RecName: Full=Two-component response regulator ARR15	0.369	-1.43849	2.43667e-12	7.61283e-11	yes	down
Cs1g10370	RecName: Full=GDSL esterase/lipase At1g29670; AltName: Full=Extracellular lipase At1g29670; Flags: Precursor	0.369	-1.43695	2.17969e-07	2.99138e-06	yes	down
Cs2g24950	RecName: Full=Probable inactive leucine-rich repeat receptor-like protein kinase At3g03770; Flags: Precursor	0.37	-1.4348	6.54084e-28	1.04187e-25	yes	down
Cs8g03620	_	0.37	-1.43314	3.57849e-13	1.25074e-11	yes	down
Cs5g11310	RecName: Full=Probable LRR receptor-like serine/threonine-protein kinase At1g74360; Flags: Precursor	0.37	-1.43556	1.58203e-09	3.22597e-08	yes	down
Cs7g07940	RecName: Full=Two-component response regulator ARR4; AltName: Full=Response regulator 1	0.371	-1.42918	3.1026e-13	1.09623e-11	yes	down
Cs1g10450	RecName: Full=Disease resistance protein RPS5; AltName: Full=Resistance to Pseudomonas syringae protein 5; AltName: Full=pNd3/pNd10	0.373	-1.42169	1.46417e-15	7.29571e-14	yes	down
Cs5g01460	_	0.373	-1.42125	9.38182e-12	2.70099e-10	yes	down
Cs3g13810	RecName: Full=Kinesin KP1; AltName: Full=Kinesin-like protein 1; Short=AtKP1	0.373	-1.42379	2.18591e-10	5.19301e-09	yes	down
Cs7g09720	RecName: Full=U-box domain-containing protein 72; AltName: Full=Plant U-box protein 72; Short=OsPUB72	0.373	-1.42246	2.2639e-08	3.80904e-07	yes	down
Cs5g29280	_	0.374	-1.41754	2.05657e-16	1.08014e-14	yes	down
Cs2g23600	RecName: Full=Zinc finger CCCH domain-containing protein 2; Short=AtC3H2; AltName: Full=Protein SOMNUS; Short=SOM	0.375	-1.41383	1.80159e-07	2.52782e-06	yes	down
Cs9g14660	RecName: Full=Putative glycerol-3-phosphate transporter 1; Short=G-3-P transporter 1; AltName: Full=Glycerol-3-phosphate permease 1; Short=AtG3Pp1; Short=G-3-P per	0.377	-1.40566	2.98292e-42	1.13661e-39	yes	down
Cs4g18970	RecName: Full=Serine/threonine-protein kinase Aurora-1; Short=AtAur1; AltName: Full=Aurora-like kinase 1	0.377	-1.40776	1.77759e-11	4.93486e-10	yes	down
Cs3g19200	_	0.377	-1.40769	2.08873e-08	3.545e-07	yes	down
Cs5g34300	RecName: Full=Phragmoplast orienting kinesin 2; AltName: Full=Kinesin POK2	0.379	-1.39917	1.99957e-17	1.19195e-15	yes	down
Cs7g05600	RecName: Full=Adenine phosphoribosyltransferase 2; Short=APRT 2	0.379	-1.40055	2.56468e-13	9.21246e-12	yes	down
Cs5g34950	_	0.38	-1.39548	2.41405e-22	2.49533e-20	yes	down
Cs5g30360	RecName: Full=F-box/LRR-repeat protein 17; AltName: Full=F-box-like protein 17	0.381	-1.39209	9.05598e-10	1.91705e-08	yes	down
Cs2g01540	RecName: Full=Protein ENDOSPERM DEFECTIVE 1; AltName: Full=Protein EMBRYO DEFECTIVE 3116; AltName: Full=QWRF motif-containing protein 5	0.381	-1.39044	2.14459e-09	4.28323e-08	yes	down
orange1.1t01850	RecName: Full=Two-component response regulator ARR9; AltName: Full=Response reactor 4	0.382	-1.38695	6.68301e-18	4.28617e-16	yes	down
Cs3g15460	RecName: Full=Galactinol synthase 2; Short=GolS-2; Short=SlGolS2	0.382	-1.38927	1.18504e-12	3.88345e-11	yes	down
Cs5g12860	RecName: Full=Kinesin-like protein NACK1; AltName: Full=NPK1-activating kinesin-1	0.382	-1.38822	1.61119e-11	4.50508e-10	yes	down
Cs2g05170	RecName: Full=Glutamate receptor 2.8; AltName: Full=Ligand-gated ion channel 2.8; Flags: Precursor	0.382	-1.38891	3.74636e-07	4.85354e-06	yes	down
Cs2g07910	RecName: Full=Protein abnormal spindle	0.383	-1.38604	3.02929e-12	9.29987e-11	yes	down
Cs6g21260	RecName: Full=Gibberellin-regulated protein 4; AltName: Full=GAST1 protein homolog 4; Flags: Precursor	0.384	-1.38184	1.65431e-13	6.13514e-12	yes	down
Cs8g15250	RecName: Full=Alcohol-forming fatty acyl-CoA reductase	0.384	-1.38055	6.03053e-13	2.0488e-11	yes	down
Cs3g14190	RecName: Full=Probable histone H2A.2	0.384	-1.38121	2.35984e-12	7.38467e-11	yes	down
Cs2g03610	RecName: Full=DNA replication licensing factor MCM3 homolog 3; AltName: Full=Replication origin activator 3; Short=ROA-3	0.385	-1.37747	8.91187e-21	7.87202e-19	yes	down
orange1.1t01111	RecName: Full=Cell division cycle 20.1, cofactor of APC complex; Short=AtCDC20.1	0.385	-1.37535	4.2359e-19	2.99332e-17	yes	down
Cs4g18290	RecName: Full=Protein IQ-DOMAIN 31	0.385	-1.37767	7.17433e-08	1.09865e-06	yes	down
Cs3g15600	RecName: Full=Cyclin-A3-2; AltName: Full=G2/mitotic-specific cyclin-A3-2; Short=CycA3;2	0.386	-1.37184	1.13617e-12	3.73589e-11	yes	down
Cs1g22310	RecName: Full=Microtubule-associated protein RP/EB family member 1C; AltName: Full=APC-binding protein EB1C; AltName: Full=End-binding protein 1C; Short=AtEB1C; Alt	0.387	-1.36855	3.41498e-11	9.00453e-10	yes	down
Cs8g03960	RecName: Full=Cyclin-D4-1; AltName: Full=G1/S-specific cyclin-D4-1; Short=CycD4;1	0.388	-1.3657	1.14207e-19	8.98537e-18	yes	down
orange1.1t00031	RecName: Full=E3 ubiquitin-protein ligase ORTHRUS 2; AltName: Full=Protein VARIANT IN METHYLATION 1	0.388	-1.36738	7.61655e-11	1.92474e-09	yes	down
Cs8g02280	_	0.388	-1.36627	6.13661e-08	9.48709e-07	yes	down
Cs7g01850	RecName: Full=Protein TRANSPARENT TESTA 1; AltName: Full=TTL1; AltName: Full=Zinc finger protein TT1	0.388	-1.36549	1.9741e-07	2.73628e-06	yes	down
Cs8g17930	RecName: Full=Protein UPSTREAM OF FLC	0.388	-1.36766	9.28195e-07	1.11343e-05	yes	down
Cs7g08580	_	0.39	-1.35844	1.07635e-08	1.91896e-07	yes	down
Cs5g11980	RecName: Full=Replication protein A 70 kDa DNA-binding subunit B; Short=AtRPA70B; AltName: Full=AtRPA1-5; AltName: Full=Replication factor A protein 1B; AltName: F	0.391	-1.35508	6.55654e-15	2.97695e-13	yes	down
Cs7g25920	RecName: Full=TAF5-like RNA polymerase II p300/CBP-associated factor-associated factor 65 kDa subunit 5L; AltName: Full=PCAF-associated factor 65 beta; Short=PAF65	0.391	-1.35489	1.43537e-12	4.6412e-11	yes	down
Cs4g02220	RecName: Full=Histone-lysine N-methyltransferase ASHR3; AltName: Full=ASH1-related protein 3; AltName: Full=Protein SET DOMAIN GROUP 4; AltName: Full=Protein stame	0.391	-1.35491	4.35307e-07	5.56901e-06	yes	down
Cs7g30910	RecName: Full=Ribonucleoside-diphosphate reductase small chain; AltName: Full=Ribonucleoside-diphosphate reductase R2 subunit; AltName: Full=Ribonucleotide reductase	0.393	-1.34687	1.29887e-18	8.79476e-17	yes	down
Cs3g16980	RecName: Full=Serine/threonine-protein kinase TIO; AltName: Full=Fused homolog; Short=AtFUSED; AltName: Full=Protein TWO-IN-ONE; Short=AtTIO	0.393	-1.34732	7.2239e-11	1.83027e-09	yes	down
Cs3g21730	RecName: Full=Peroxidase 12; Short=Atperox P12; AltName: Full=ATP4a; AltName: Full=PRXR6; Flags: Precursor	0.394	-1.34247	7.61342e-54	5.28399e-51	yes	down
Cs7g25580	RecName: Full=Caffeic acid 3-O-methyltransferase; Short=CAOMT; Short=COMT; AltName: Full=S-adenosysl-L-methionine:caffeic acid 3-O-methyltransferase	0.394	-1.34432	2.64401e-42	1.02762e-39	yes	down
Cs3g25690	RecName: Full=Probable LRR receptor-like serine/threonine-protein kinase At4g36180; Flags: Precursor	0.394	-1.34237	5.09296e-08	8.01388e-07	yes	down
Cs5g23510	RecName: Full=(-)-germacrene D synthase	0.395	-1.33857	1.05557e-35	3.0166e-33	yes	down
Cs5g21760	RecName: Full=DNA replication licensing factor MCM2; AltName: Full=Minichromosome maintenance protein 2; Short=AtMCM2	0.395	-1.33921	1.23851e-31	2.67422e-29	yes	down
Cs5g31300	_	0.395	-1.34189	3.75535e-10	8.50556e-09	yes	down
Cs1g21710	RecName: Full=Condensin-2 complex subunit G2; AltName: Full=Chromosome-associated protein G2; AltName: Full=Non-SMC condensin II complex subunit G2; AltName: Full	0.395	-1.34155	3.45815e-08	5.60954e-07	yes	down
Cs7g10640	RecName: Full=Nuclear transcription factor Y subunit gamma; AltName: Full=Nuclear transcription factor Y subunit C; Short=NF-YC	0.395	-1.34156	1.68501e-06	1.90245e-05	yes	down
Cs7g18570	_	0.396	-1.33644	2.1815e-08	3.69278e-07	yes	down
Cs3g21350	RecName: Full=WAT1-related protein At4g30420	0.396	-1.33724	9.88311e-07	1.17611e-05	yes	down
Cs9g10700	RecName: Full=RING-H2 finger protein ATL1	0.397	-1.33311	1.7442e-13	6.41951e-12	yes	down
Cs4g16970	_	0.397	-1.33103	6.89197e-11	1.75303e-09	yes	down
Cs3g17890	_	0.397	-1.33382	8.68929e-09	1.57224e-07	yes	down
Cs3g23120	RecName: Full=Cyclin-D3-1; AltName: Full=Cyclin-delta-3; Short=Cyclin-d3; AltName: Full=G1/S-specific cyclin-D3-1; Short=CycD3;1	0.398	-1.33003	5.21712e-33	1.27276e-30	yes	down
Cs6g06530	RecName: Full=Expansin-A4; Short=AtEXPA4; AltName: Full=Alpha-expansin-4; Short=At-EXP4; Short=AtEx4; AltName: Full=Ath-ExpAlpha-1.6; Flags: Precursor	0.398	-1.32783	5.23957e-33	1.27276e-30	yes	down
Cs5g08030	RecName: Full=Phospholipase A1-Ibeta2, chloroplastic; Flags: Precursor	0.398	-1.3287	3.47262e-07	4.55354e-06	yes	down
Cs1g26190	_	0.399	-1.32432	4.0055e-36	1.17938e-33	yes	down
Cs8g18200	RecName: Full=Osmotin-like protein; Flags: Precursor	0.399	-1.32448	2.25998e-26	3.18247e-24	yes	down
Cs4g04750	RecName: Full=Microtubule-associated protein TORTIFOLIA1; AltName: Full=Microtubule-associated protein SPIRAL2; AltName: Full=Protein CONVOLUTA	0.399	-1.32455	3.14025e-10	7.18894e-09	yes	down
Cs8g13150	RecName: Full=Salutaridinol 7-O-acetyltransferase; Short=salAT	0.399	-1.32638	7.39921e-08	1.13041e-06	yes	down
Cs6g07720	_	0.4	-1.32064	2.77923e-07	3.72732e-06	yes	down
Cs2g05090	RecName: Full=(Z)-3-hexen-1-ol acetyltransferase	0.401	-1.31794	4.60874e-33	1.16314e-30	yes	down
Cs8g03260	_	0.401	-1.31791	2.64746e-09	5.22316e-08	yes	down
orange1.1t01589	RecName: Full=Putative CCR4-associated factor 1 homolog 8	0.401	-1.3166	4.15256e-07	5.323e-06	yes	down
Cs7g18530	RecName: Full=Gamma-terpinene synthase, chloroplastic; Short=ClgammaTS; Flags: Precursor	0.402	-1.31357	7.145e-15	3.21409e-13	yes	down
Cs5g06510	RecName: Full=Leucine-rich repeat receptor-like serine/threonine/tyrosine-protein kinase SOBIR1; AltName: Full=Protein EVERSHED; AltName: Full=Protein SUPPRESSOR O	0.402	-1.31424	6.65781e-09	1.22986e-07	yes	down
Cs1g13660	RecName: Full=Pleiotropic drug resistance protein 4	0.402	-1.31298	1.24805e-07	1.80457e-06	yes	down
Cs8g04450	_	0.403	-1.31059	2.06238e-11	5.69293e-10	yes	down
Cs8g12690	RecName: Full=Phosphoenolpyruvate carboxylase kinase 1; Short=AtPPCK1	0.403	-1.31234	1.88532e-10	4.53434e-09	yes	down
orange1.1t02057	RecName: Full=DNA (cytosine-5)-methyltransferase CMT3; AltName: Full=Chromomethylase 3; AltName: Full=Protein CHROMOMETHYLASE 3	0.404	-1.30762	3.20178e-14	1.30715e-12	yes	down
Cs6g14360	RecName: Full=125 kDa kinesin-related protein	0.404	-1.3068	9.97601e-10	2.0913e-08	yes	down
Cs2g12480	RecName: Full=High mobility group B protein 7; AltName: Full=Nucleosome/chromatin assembly factor group D 07; Short=Nucleosome/chromatin assembly factor group D 7	0.405	-1.30495	2.89707e-13	1.02923e-11	yes	down
orange1.1t00417	_	0.405	-1.30351	8.74352e-07	1.05667e-05	yes	down
Cs6g10590	RecName: Full=Cyclin-dependent kinase B1-1; Short=CDKB1;1; AltName: Full=Cell division control protein 2 homolog B	0.406	-1.30003	1.41415e-16	7.48806e-15	yes	down
Cs5g22210	RecName: Full=Leucine-rich repeat receptor-like serine/threonine/tyrosine-protein kinase SOBIR1; AltName: Full=Protein EVERSHED; AltName: Full=Protein SUPPRESSOR O	0.406	-1.30139	1.46684e-09	2.99739e-08	yes	down
Cs8g17810	RecName: Full=Exocyst complex component EXO70A1; Short=AtExo70a1; AltName: Full=Exocyst subunit Exo70 family protein A1	0.406	-1.29868	2.00947e-06	2.22923e-05	yes	down
Cs2g05930	RecName: Full=Uncharacterized histidine-rich protein DDB_G0274557; Flags: Precursor	0.407	-1.29747	8.66988e-35	2.40688e-32	yes	down
Cs8g17350	RecName: Full=Laccase-17; AltName: Full=Benzenediol:oxygen oxidoreductase 17; AltName: Full=Diphenol oxidase 17; AltName: Full=Urishiol oxidase 17; Flags: Precurso	0.407	-1.2971	3.73338e-06	3.88388e-05	yes	down
Cs4g06970	_	0.41	-1.28603	1.30193e-11	3.68506e-10	yes	down
Cs2g31150	RecName: Full=Probable LRR receptor-like serine/threonine-protein kinase At4g26540; Flags: Precursor	0.41	-1.28691	1.44297e-07	2.05883e-06	yes	down
Cs5g24760	RecName: Full=Dentin sialophosphoprotein; AltName: Full=Dentin matrix protein 3; Short=DMP-3; Contains: RecName: Full=Dentin phosphoprotein; AltName: Full=Dentin ph	0.411	-1.28221	1.25752e-12	4.10712e-11	yes	down
Cs9g18720	_	0.411	-1.28355	4.54853e-12	1.35987e-10	yes	down
Cs5g21190	RecName: Full=Malonyl-CoA:anthocyanidin 5-O-glucoside-6''-O-malonyltransferase; l=tName: Full=Anthocyanin 5-aromatic acyltransferase-like protein; Short=At5MAT	0.411	-1.28206	4.70642e-06	4.77597e-05	yes	down
Cs4g09130	RecName: Full=ABC transporter C family member 3; Short=ABC transporter ABCC.3; Short=AtABCC3; AltName: Full=ATP-energized glutathione S-conjugate pump 3; AltName: F	0.412	-1.27959	7.21505e-17	3.97195e-15	yes	down
Cs3g09090	RecName: Full=Cytochrome P450 82C4	0.412	-1.27924	9.82099e-11	2.43706e-09	yes	down
Cs6g04470	RecName: Full=Polyubiquitin; Contains: RecName: Full=Ubiquitin; Flags: Precursor	0.413	-1.27737	5.74261e-32	1.28271e-29	yes	down
Cs4g12350	RecName: Full=(E)-beta-farnesene synthase; Short=CjFS; AltName: Full=Terpene synthase 10	0.413	-1.27679	2.60116e-27	3.94908e-25	yes	down
orange1.1t05232	RecName: Full=Caffeic acid 3-O-methyltransferase; Short=CAOMT; Short=COMT; AltName: Full=S-adenosysl-L-methionine:caffeic acid 3-O-methyltransferase	0.414	-1.27377	1.82951e-24	2.339e-22	yes	down
Cs7g08330	_	0.414	-1.2707	2.74175e-12	8.48414e-11	yes	down
Cs2g08260	RecName: Full=Protein BREAST CANCER SUSCEPTIBILITY 1 homolog; Short=AtBRCA1	0.414	-1.27137	8.14953e-08	1.22958e-06	yes	down
Cs2g05280	RecName: Full=Pathogenesis-related genes transcriptional activator PTI5; AltName: Full=PTO-interacting protein 5	0.414	-1.2723	3.61126e-06	3.76894e-05	yes	down
Cs5g33460	RecName: Full=Endoglucanase 17; AltName: Full=Endo-1,4-beta glucanase 17; Flags: Precursor	0.416	-1.26616	6.0489e-16	3.10154e-14	yes	down
Cs3g21380	_	0.416	-1.267	3.9712e-07	5.11075e-06	yes	down
Cs9g16150	RecName: Full=CDGSH iron-sulfur domain-containing protein NEET; Short=At-NEET	0.417	-1.26223	1.34502e-37	4.21577e-35	yes	down
Cs3g27760	RecName: Full=3-hydroxy-3-methylglutaryl-coenzyme A reductase 1; Short=HMG-CoA reductase 1	0.417	-1.2631	1.39888e-34	3.8288e-32	yes	down
Cs8g17960	RecName: Full=Zinc finger protein ZAT8	0.417	-1.26064	2.21804e-10	5.2629e-09	yes	down
Cs5g20630	RecName: Full=F-box/kelch-repeat protein SKIP20; AltName: Full=SKP1-interacting partner 20	0.418	-1.25986	7.4254e-31	1.47243e-28	yes	down
Cs3g14230	RecName: Full=Formin-like protein 11; Short=AtFH11; Flags: Precursor	0.419	-1.25514	1.06056e-27	1.66208e-25	yes	down
Cs9g02100	_	0.419	-1.25575	1.51495e-15	7.51019e-14	yes	down
Cs8g01560	RecName: Full=Cyclin-B2-3; AltName: Full=G2/mitotic-specific cyclin-B2-3; Short=CycB2;3	0.42	-1.25096	7.8395e-09	1.42779e-07	yes	down
Cs3g07780	RecName: Full=Putative phytosulfokines 6; Short=AtPSK3_2; Short=AtPSK6; Contains: RecName: Full=Phytosulfokine-alpha-like; Short=PSK-alpha-like; Short=Phytosulfokin	0.42	-1.25025	6.60876e-08	1.01765e-06	yes	down
Cs9g04020	RecName: Full=Condensin-2 complex subunit H2; AltName: Full=Chromosome-associated protein H2; Short=AtCAP-H2; AltName: Full=Non-SMC condensin II complex subunit H2	0.42	-1.25029	9.07805e-07	1.0937e-05	yes	down
Cs5g24550	_	0.421	-1.24895	9.53587e-10	2.00553e-08	yes	down
orange1.1t04194	RecName: Full=Caffeic acid 3-O-methyltransferase; Short=CAOMT; Short=COMT; AltName: Full=S-adenosysl-L-methionine:caffeic acid 3-O-methyltransferase	0.422	-1.24601	2.9027e-36	8.67818e-34	yes	down
Cs6g06830	RecName: Full=E3 ubiquitin-protein ligase RING1; AltName: Full=RING finger protein 1	0.422	-1.24484	3.72027e-20	3.07642e-18	yes	down
Cs4g17870	RecName: Full=SPX domain-containing protein 2; AltName: Full=Protein SPX DOMAIN GENE 2; Short=AtSPX2	0.423	-1.23983	1.60274e-30	3.02389e-28	yes	down
Cs5g10680	RecName: Full=Gibberellin-regulated protein 6; AltName: Full=GAST1 protein homolog 6; Flags: Precursor	0.423	-1.24121	2.87277e-14	1.18026e-12	yes	down
Cs7g13060	RecName: Full=Probable carboxylesterase 17; AltName: Full=AtCXE17	0.423	-1.24008	5.61519e-06	5.58445e-05	yes	down
orange1.1t04193	RecName: Full=Caffeic acid 3-O-methyltransferase 1; Short=CAOMT-1; Short=COMT-1; AltName: Full=S-adenosysl-L-methionine:caffeic acid 3-O-methyltransferase 1	0.424	-1.23712	5.68208e-31	1.13835e-28	yes	down
Cs3g02650	_	0.424	-1.23675	7.16991e-07	8.83532e-06	yes	down
orange1.1t03269	RecName: Full=Putative cyclin-B3-1; AltName: Full=G2/mitotic-specific cyclin-B3-1; Short=CycB3;1	0.424	-1.23911	1.22349e-06	1.42287e-05	yes	down
orange1.1t04039	_	0.425	-1.23479	1.41752e-10	3.45629e-09	yes	down
Cs6g09930	RecName: Full=Expansin-A8; Short=AtEXPA8; AltName: Full=Alpha-expansin-8; Short=At-EXP8; Short=AtEx8; AltName: Full=Ath-ExpAlpha-1.11; Flags: Precursor	0.426	-1.23243	5.54607e-10	1.21919e-08	yes	down
Cs3g18760	_	0.426	-1.23191	7.0852e-06	6.90159e-05	yes	down
Cs6g20220	RecName: Full=Gibberellin-regulated protein 14; AltName: Full=GAST1 protein homolog 14; Flags: Precursor	0.427	-1.22828	6.86676e-40	2.26173e-37	yes	down
Cs6g17510	RecName: Full=Geranylgeranyl pyrophosphate synthase, chloroplastic; Short=GGPP synthase; Short=GGPS; AltName: Full=(2E,6E)-farnesyl diphosphate synthase; AltName:	0.427	-1.22921	2.21088e-26	3.13606e-24	yes	down
Cs3g07490	RecName: Full=DNA polymerase epsilon catalytic subunit A; AltName: Full=DNA polymerase 2 a; Short=AtPOL2a; AltName: Full=DNA polymerase II subunit a; AltName: Ful	0.427	-1.22619	2.0263e-14	8.5232e-13	yes	down
Cs3g11760	RecName: Full=3-oxo-Delta(4,5)-steroid 5-beta-reductase; AltName: Full=Delta(4)-3-oxosteroid 5-beta-reductase; AltName: Full=Delta-4,5-steroid 5-beta-reductase; Sho	0.427	-1.22741	1.23705e-11	3.5197e-10	yes	down
Cs2g22100	RecName: Full=Probable terpene synthase 9; Short=RcSeTPS9	0.427	-1.22734	9.08026e-09	1.63537e-07	yes	down
Cs7g29020	RecName: Full=Heat shock cognate 70 kDa protein	0.427	-1.22887	1.17301e-05	0.000108563	yes	down
Cs3g07920	RecName: Full=Gamma-terpinene synthase, chloroplastic; Short=ClgammaTS; Flags: Precursor	0.428	-1.2246	4.28219e-21	3.8705e-19	yes	down
Cs3g01520	RecName: Full=Putative DNA (cytosine-5)-methyltransferase CMT1; AltName: Full=Chromomethylase 1; AltName: Full=Protein CHROMOMETHYLASE 1	0.428	-1.22533	1.64934e-07	2.33442e-06	yes	down
orange1.1t01778	RecName: Full=Protein S-acyltransferase 18; AltName: Full=Probable palmitoyltransferase At4g01730; AltName: Full=Zinc finger DHHC domain-containing protein At4g01	0.429	-1.22143	8.66856e-08	1.29482e-06	yes	down
Cs9g05800	RecName: Full=Carboxymethylenebutenolidase homolog	0.429	-1.22245	1.71367e-07	2.41653e-06	yes	down
orange1.1t00851	RecName: Full=Ethylene-responsive transcription factor ERF053	0.431	-1.21282	1.05451e-12	3.49104e-11	yes	down
Cs3g05810	RecName: Full=Cytochrome P450 76A1; AltName: Full=CYPLXXVIA1; AltName: Full=Cytochrome P-450EG8	0.432	-1.2111	1.3281e-21	1.25286e-19	yes	down
orange1.1t01321	RecName: Full=Flavonoid 3'-monooxygenase; AltName: Full=Cytochrome P450 75B2; AltName: Full=Flavonoid 3'-hydroxylase	0.432	-1.21079	3.37745e-20	2.82905e-18	yes	down
Cs9g16450	RecName: Full=Carboxylesterase 1; Short=AeCXE1	0.432	-1.21243	7.76719e-11	1.96026e-09	yes	down
Cs5g04890	_	0.432	-1.20988	1.0825e-09	2.25468e-08	yes	down
Cs5g31330	RecName: Full=Protein FANTASTIC FOUR 1	0.434	-1.20449	1.70964e-10	4.13228e-09	yes	down
Cs7g05040	RecName: Full=CRC domain-containing protein TSO1	0.434	-1.20437	6.62475e-09	1.22492e-07	yes	down
Cs3g18050	_	0.434	-1.20446	2.23619e-08	3.76895e-07	yes	down
Cs3g01720	_	0.434	-1.20313	1.37252e-06	1.58292e-05	yes	down
Cs1g07950	RecName: Full=Ethylene-responsive transcription factor 4; Short=AtERF4; AltName: Full=Ethylene-responsive element-binding factor 4; Short=EREBP-4; AltName: Full=Pro	0.435	-1.20029	2.11345e-11	5.80915e-10	yes	down
orange1.1t03024	RecName: Full=Thaumatin-like protein 1; Flags: Precursor	0.435	-1.20016	3.06422e-10	7.04699e-09	yes	down
Cs1g05620	_	0.436	-1.19695	3.38614e-08	5.51575e-07	yes	down
Cs5g07910	RecName: Full=Cell division cycle 7-related protein kinase; Short=CDC7-related kinase; Short=muCdc7	0.436	-1.19887	7.12057e-07	8.79123e-06	yes	down
Cs4g18430	RecName: Full=Probable leucine-rich repeat receptor-like protein kinase At1g68400; Flags: Precursor	0.436	-1.19848	4.78569e-06	4.84629e-05	yes	down
Cs8g19700	RecName: Full=Proliferating cell nuclear antigen; Short=PCNA	0.437	-1.19273	3.93972e-19	2.80442e-17	yes	down
orange1.1t01751	RecName: Full=Protein TolB; Flags: Precursor	0.438	-1.19121	1.80493e-31	3.85441e-29	yes	down
Cs4g20590	_	0.438	-1.19143	4.42798e-27	6.67046e-25	yes	down
Cs9g12610	RecName: Full=Leucine-rich repeat receptor-like tyrosine-protein kinase At2g41820; Flags: Precursor	0.438	-1.1925	5.85045e-24	7.33496e-22	yes	down
Cs5g14370	RecName: Full=9-cis-epoxycarotenoid dioxygenase NCED1, chloroplastic; AltName: Full=PvNCED1; Flags: Precursor	0.438	-1.19137	3.05817e-23	3.58009e-21	yes	down
Cs8g05040	RecName: Full=Receptor protein kinase-like protein At4g34220; Flags: Precursor	0.438	-1.18951	9.13151e-22	8.87263e-20	yes	down
orange1.1t03802	RecName: Full=Senescence-associated carboxylesterase 101; Flags: Precursor	0.438	-1.19167	2.15899e-05	0.000188904	yes	down
Cs7g18270	RecName: Full=G-type lectin S-receptor-like serine/threonine-protein kinase CES101; AltName: Full=Protein CALLUS EXPRESSION OF RBCS 101; Flags: Precursor	0.438	-1.19235	2.23918e-05	0.000194781	yes	down
Cs2g30180	RecName: Full=Origin recognition complex subunit 1; Short=DmORC1	0.439	-1.1876	3.74348e-09	7.18844e-08	yes	down
Cs9g14790	RecName: Full=Structural maintenance of chromosomes protein 2-1; Short=AtSMC2-1; AltName: Full=Chromosome-associated protein E-1; Short=AtCAP-E1; AltName: Full=Pr	0.439	-1.1893	4.47839e-09	8.51551e-08	yes	down
Cs2g22130	RecName: Full=Scarecrow-like protein 32; Short=AtSCL32; AltName: Full=GRAS family protein 18; Short=AtGRAS-18	0.44	-1.18489	5.05148e-13	1.74052e-11	yes	down
Cs5g27580	RecName: Full=Cytochrome P450 82G1	0.44	-1.18441	5.32207e-10	1.17527e-08	yes	down
Cs8g02680	_	0.44	-1.18469	2.84873e-07	3.81263e-06	yes	down
Cs1g13210	RecName: Full=CRC domain-containing protein TSO1	0.44	-1.18469	3.34245e-06	3.50913e-05	yes	down
Cs2g30950	RecName: Full=Ubiquitin-conjugating enzyme E2 20; AltName: Full=Ubiquitin carrier protein 20	0.441	-1.18278	1.59948e-13	5.95453e-12	yes	down
Cs2g05460	RecName: Full=Glutaredoxin-C9; Short=AtGrxC9; AltName: Full=Protein ROXY 19	0.441	-1.18061	5.19711e-11	1.34303e-09	yes	down
Cs5g06060	_	0.441	-1.17999	2.03779e-07	2.81252e-06	yes	down
Cs7g01530	_	0.442	-1.17868	5.09641e-29	8.84273e-27	yes	down
orange1.1t03156	RecName: Full=Histone H3.2; AltName: Full=Histone H3.1	0.442	-1.17708	3.35919e-13	1.18045e-11	yes	down
Cs1g19690	RecName: Full=DNA (cytosine-5)-methyltransferase 1; AltName: Full=DNA methyltransferase 01; AltName: Full=DNA methyltransferase 2; AltName: Full=DNA methyltransferas	0.442	-1.17782	7.44487e-13	2.50141e-11	yes	down
Cs2g29120	_	0.442	-1.17838	1.22171e-06	1.42164e-05	yes	down
Cs7g11000	RecName: Full=Probable DNA primase large subunit	0.443	-1.17434	1.90714e-08	3.25385e-07	yes	down
Cs1g07450	RecName: Full=Dynamin-related protein 5A; AltName: Full=Protein ARC5-like	0.444	-1.17087	3.31444e-07	4.36379e-06	yes	down
Cs3g11790	RecName: Full=3-oxo-Delta(4,5)-steroid 5-beta-reductase; AltName: Full=Delta(4)-3-oxosteroid 5-beta-reductase; AltName: Full=Delta-4,5-steroid 5-beta-reductase; Sho	0.444	-1.17013	2.78304e-06	2.97321e-05	yes	down
Cs5g03420	RecName: Full=BTB/POZ domain-containing protein At5g41330	0.444	-1.16993	2.99735e-06	3.18118e-05	yes	down
orange1.1t05393	RecName: Full=Alpha-copaene synthase; AltName: Full=(+)-delta-cadinene synthase; AltName: Full=Terpene synthase 1; Short=RcSeTPS1	0.445	-1.16688	2.9483e-12	9.09433e-11	yes	down
orange1.1t01039	RecName: Full=Transcriptional regulator SUPERMAN	0.445	-1.16717	3.23154e-05	0.000273275	yes	down
orange1.1t04394	_	0.446	-1.16527	3.28951e-10	7.5206e-09	yes	down
Cs1g05390	RecName: Full=Protein TONSOKU; AltName: Full=Protein BRUSHY 1; AltName: Full=Protein MGOUN 3	0.446	-1.16457	9.88827e-08	1.46017e-06	yes	down
Cs3g04640	RecName: Full=Probable S-adenosylmethionine-dependent methyltransferase At5g37990	0.446	-1.16593	1.14763e-05	0.000106504	yes	down
Cs3g05800	RecName: Full=Cysteine proteinase inhibitor 5; Short=AtCYS-5; Flags: Precursor	0.447	-1.1606	5.65365e-30	1.04636e-27	yes	down
Cs2g21235	_	0.447	-1.16252	1.6319e-09	3.31724e-08	yes	down
Cs2g31080	_	0.448	-1.15764	2.54033e-27	3.90652e-25	yes	down
Cs2g30480	RecName: Full=Phospholipase A1-Igamma3, chloroplastic; Flags: Precursor	0.448	-1.15697	2.32408e-12	7.28449e-11	yes	down
Cs6g10700	RecName: Full=Protein SCARECROW; Short=AtSCR; AltName: Full=GRAS family protein 20; Short=AtGRAS-20; AltName: Full=Protein SHOOT GRAVITROPISM 1	0.448	-1.15789	3.23549e-12	9.90163e-11	yes	down
Cs6g10550	_	0.448	-1.1592	4.28867e-10	9.63487e-09	yes	down
Cs6g09380	RecName: Full=Cucumisin; AltName: Allergen=Cuc m 1; Flags: Precursor	0.449	-1.15607	5.07064e-06	5.09766e-05	yes	down
Cs2g03520	RecName: Full=Cytochrome P450 710A2; AltName: Full=C-22 sterol desaturase	0.45	-1.1514	3.56862e-15	1.65907e-13	yes	down
Cs6g11540	_	0.45	-1.15276	1.07136e-05	0.000100239	yes	down
Cs3g07140	RecName: Full=65-kDa microtubule-associated protein 5; Short=AtMAP65-5	0.451	-1.14765	1.70413e-06	1.91979e-05	yes	down
Cs1g19240	RecName: Full=Phosphatidylinositol 4-phosphate 5-kinase 2; Short=AtPIP5K2; AltName: Full=1-phosphatidylinositol 4-phosphate kinase 2; AltName: Full=Diphosphoinosit	0.452	-1.14702	3.87763e-19	2.77036e-17	yes	down
Cs8g13110	RecName: Full=GRF1-interacting factor 1; Short=AtGIF1; AltName: Full=Protein ANGUSTIFOLIA 3; AltName: Full=Transcription coactivator GIF1	0.452	-1.14607	3.97084e-10	8.97272e-09	yes	down
Cs1g02195	-	0.452	-1.14429	1.01877e-09	2.13108e-08	yes	down
Cs4g18120	RecName: Full=Blue copper protein; Flags: Precursor	0.452	-1.14459	3.45509e-08	5.60926e-07	yes	down
orange1.1t04329	_	0.452	-1.14434	3.31864e-05	0.000279788	yes	down
Cs1g24940	RecName: Full=Glycine-rich cell wall structural protein 1; Flags: Precursor	0.453	-1.14297	4.76233e-08	7.56097e-07	yes	down
Cs1g20410	RecName: Full=Uncharacterized protein At4g38062	0.453	-1.14175	1.20809e-06	1.40917e-05	yes	down
orange1.1t05586	_	0.453	-1.14295	1.14164e-05	0.000105999	yes	down
Cs6g04460	_	0.455	-1.13561	9.91812e-23	1.07077e-20	yes	down
Cs9g04030	RecName: Full=RING-H2 finger protein ATL2; AltName: Full=Protein ARABIDOPSIS TOXICOS EN LEVADURA 2; Short=Protein ATL2	0.455	-1.13734	1.90023e-15	9.20878e-14	yes	down
Cs3g17580	RecName: Full=Dihydrofolate reductase	0.455	-1.1353	1.24058e-07	1.79643e-06	yes	down
Cs2g23880	RecName: Full=Reticulon-like protein B18; Short=AtRTNLB18	0.456	-1.13233	1.21147e-11	3.45197e-10	yes	down
Cs4g15850	RecName: Full=Probable ubiquitin-conjugating enzyme E2 37; AltName: Full=Ubiquitin carrier protein 37	0.456	-1.13425	2.76683e-05	0.000237072	yes	down
Cs5g32830	_	0.457	-1.12981	2.62299e-18	1.72789e-16	yes	down
Cs4g05660	_	0.457	-1.12982	2.70624e-07	3.63695e-06	yes	down
Cs5g10160	RecName: Full=Protein HOTHEAD; AltName: Full=Protein ADHESION OF CALYX EDGES; Flags: Precursor	0.458	-1.12736	1.91393e-05	0.000169355	yes	down
Cs5g16780	_	0.459	-1.12415	5.63598e-20	4.5635e-18	yes	down
Cs8g15220	RecName: Full=Fatty acyl-CoA reductase 3; AltName: Full=Protein ECERIFERUM 4	0.459	-1.12321	2.93532e-12	9.0687e-11	yes	down
Cs5g29980	RecName: Full=CDT1-like protein a, chloroplastic; Short=AtCDT1a; Flags: Precursor	0.459	-1.12458	2.88017e-11	7.72006e-10	yes	down
orange1.1t00733	_	0.46	-1.12054	1.06791e-17	6.60914e-16	yes	down
orange1.1t05294	_	0.46	-1.12142	1.89716e-05	0.000168038	yes	down
Cs8g09480	RecName: Full=Geraniol 8-hydroxylase; AltName: Full=Cytochrome P450 76B6; AltName: Full=Geraniol 10-hydroxylase; Short=CrG10H	0.461	-1.11862	7.16811e-22	7.03525e-20	yes	down
Cs3g17810	RecName: Full=Blue copper protein; Flags: Precursor	0.461	-1.11685	1.07181e-16	5.85071e-15	yes	down
Cs1g13700	RecName: Full=Putative pleiotropic drug resistance protein 7	0.462	-1.11351	9.09198e-10	1.92257e-08	yes	down
Cs6g06220	_	0.462	-1.11352	7.22195e-05	0.000557364	yes	down
Cs7g13220	_	0.463	-1.11094	7.68081e-08	1.16793e-06	yes	down
Cs3g09140	RecName: Full=Cytochrome P450 82C4	0.463	-1.11109	2.27891e-07	3.11655e-06	yes	down
Cs7g24820	RecName: Full=Methylesterase 1; Short=AtMES1	0.464	-1.10836	1.38888e-16	7.37435e-15	yes	down
Cs8g05290	RecName: Full=UDP-glucosyl transferase 73B2; AltName: Full=Flavonol 7-O-glucosyltransferase; AltName: Full=UDP glucose:flavonoid 7-O-glucosyltransferase	0.464	-1.10707	7.78324e-07	9.51269e-06	yes	down
Cs9g02090	_	0.465	-1.10515	1.54633e-18	1.0362e-16	yes	down
Cs6g17950	_	0.465	-1.10614	3.50545e-11	9.23054e-10	yes	down
Cs8g17320	_	0.465	-1.1049	1.36493e-05	0.000124529	yes	down
orange1.1t04400	RecName: Full=Pelargonidin 3-O-(6-caffeoylglucoside) 5-O-(6-O-malonylglucoside) 4'''-malonyltransferase; AltName: Full=Anthocyanin 5-O-glucoside-4'''-O-malonyltran	0.465	-1.10331	4.58952e-05	0.000375687	yes	down
Cs6g14740	RecName: Full=UPF0481 protein At3g47200	0.465	-1.10548	7.73584e-05	0.000592552	yes	down
Cs5g16310	RecName: Full=Naringenin,2-oxoglutarate 3-dioxygenase; AltName: Full=FHT; AltName: Full=Flavanone-3-hydroxylase; Short=F3H	0.466	-1.10279	2.71287e-13	9.69105e-12	yes	down
orange1.1t01603	RecName: Full=Heat stress transcription factor A-4b; AltName: Full=Heat stress transcription factor 4; Short=OsHsf-04; AltName: Full=Heat stress transcription fact	0.466	-1.10181	3.3938e-07	4.45921e-06	yes	down
Cs6g13270	RecName: Full=Cell division cycle 20.1, cofactor of APC complex; Short=AtCDC20.1	0.466	-1.10232	6.21596e-07	7.77815e-06	yes	down
Cs8g20030	RecName: Full=Cell division control protein 6 homolog; AltName: Full=CDC6-related protein; AltName: Full=p62(cdc6)	0.466	-1.10041	6.58263e-07	8.20528e-06	yes	down
Cs5g20250	_	0.466	-1.10083	1.59569e-05	0.000143361	yes	down
Cs2g05000	RecName: Full=Protein CHUP1, chloroplastic; AltName: Full=Protein CHLOROPLAST UNUSUAL POSITIONING 1	0.467	-1.09901	2.74044e-18	1.79915e-16	yes	down
Cs3g23570	RecName: Full=Protein CYPRO4	0.467	-1.09794	1.0792e-07	1.58041e-06	yes	down
Cs6g14530	_	0.467	-1.09872	9.35687e-05	0.000699542	yes	down
Cs6g04510	RecName: Full=Cactin	0.468	-1.09615	7.93258e-24	9.81872e-22	yes	down
Cs3g08520	RecName: Full=CSC1-like protein At1g32090	0.468	-1.09487	5.14351e-21	4.60617e-19	yes	down
orange1.1t00278	RecName: Full=MADS-box protein SOC1; AltName: Full=Agamous-like MADS-box protein AGL20; AltName: Full=Protein SUPPRESSOR OF CONSTANS OVEREXPRESSION 1	0.468	-1.09503	7.06771e-14	2.75244e-12	yes	down
Cs6g17590	RecName: Full=Calcium-binding allergen Ole e 8; AltName: Full=PCA18/PCA23; AltName: Allergen=Ole e 8	0.468	-1.09449	7.84075e-13	2.62254e-11	yes	down
orange1.1t04474	RecName: Full=Somatic embryogenesis receptor kinase 1; Short=AtSERK1; AltName: Full=Somatic embryogenesis receptor-like kinase 1; Flags: Precursor	0.468	-1.09667	2.62315e-07	3.53507e-06	yes	down
Cs4g02330	RecName: Full=Aspartic proteinase nepenthesin-2; AltName: Full=Nepenthesin-II; Flags: Precursor	0.468	-1.09638	3.21483e-06	3.38611e-05	yes	down
Cs9g19400	_	0.468	-1.09522	2.15545e-05	0.000188765	yes	down
Cs9g01410	RecName: Full=S-adenosylmethionine synthase; Short=AdoMet synthase; AltName: Full=Methionine adenosyltransferase; Short=MAT	0.469	-1.09261	3.04195e-28	4.88548e-26	yes	down
Cs2g15600	RecName: Full=Inactive TPR repeat-containing thioredoxin TTL3; AltName: Full=Tetratricopeptide repeat thioredoxin-like 3; AltName: Full=VH1-interacting TPR-containi	0.469	-1.0923	4.46181e-19	3.14154e-17	yes	down
Cs3g14620	RecName: Full=Cysteine proteinase inhibitor 5; Short=AtCYS-5; Flags: Precursor	0.47	-1.0881	8.89962e-24	1.08771e-21	yes	down
Cs9g09840	_	0.47	-1.08825	1.95149e-08	3.32368e-07	yes	down
Cs6g17420	_	0.47	-1.09048	5.19242e-06	5.20126e-05	yes	down
Cs2g23540	RecName: Full=Mitotic checkpoint serine/threonine-protein kinase BUB1; Short=AtBUB1; AltName: Full=Protein BUDDING UNINHIBITED BY BENZYMIDAZOL 1	0.47	-1.08865	1.88386e-05	0.000167012	yes	down
Cs4g20560	_	0.471	-1.08686	5.49554e-25	7.16743e-23	yes	down
Cs2g31360	RecName: Full=Methanol O-anthraniloyltransferase; AltName: Full=Anthraniloyl-CoA:methanol acyltransferase; AltName: Full=Benzyl alcohol O-benzoyltransferase	0.471	-1.08598	1.04173e-09	2.17678e-08	yes	down
Cs1g16180	_	0.471	-1.08587	1.00565e-08	1.80284e-07	yes	down
Cs1g19890	RecName: Full=Peroxidase 17; Short=Atperox P17; AltName: Full=ATP25a; Flags: Precursor	0.471	-1.08599	4.43575e-07	5.67105e-06	yes	down
Cs8g15060	_	0.471	-1.08559	2.60457e-06	2.80258e-05	yes	down
Cs5g10320	RecName: Full=Transcriptional corepressor SEUSS	0.471	-1.0861	3.06303e-06	3.24558e-05	yes	down
Cs1g03290	RecName: Full=Ethylene-responsive transcription factor 13; Short=AtERF13; AltName: Full=Ethylene-responsive element-binding factor 13; Short=EREBP-13	0.471	-1.08496	9.16913e-06	8.76457e-05	yes	down
orange1.1t02386	_	0.472	-1.08267	8.34035e-06	8.03958e-05	yes	down
Cs5g33820	_	0.472	-1.08453	6.80731e-05	0.000531484	yes	down
Cs9g02310	_	0.472	-1.08252	9.34996e-05	0.000699376	yes	down
Cs5g01450	RecName: Full=Transcription factor MYC2; Short=AtMYC2; AltName: Full=Basic helix-loop-helix protein 6; Short=AtbHLH6; Short=bHLH 6; AltName: Full=Protein JASMONATE	0.473	-1.08151	1.60736e-10	3.89473e-09	yes	down
Cs2g04220	RecName: Full=GDSL esterase/lipase At5g45670; AltName: Full=Extracellular lipase At5g45670; Flags: Precursor	0.473	-1.08031	4.61883e-09	8.70588e-08	yes	down
Cs7g18160	RecName: Full=G-type lectin S-receptor-like serine/threonine-protein kinase At1g11330; Flags: Precursor	0.473	-1.08124	0.000106048	0.000780619	yes	down
Cs6g18250	_	0.474	-1.07617	1.49336e-05	0.000134969	yes	down
Cs1g04370	RecName: Full=TSL-kinase interacting protein 1; AltName: Full=Myb-related protein TKI1	0.474	-1.07687	4.12359e-05	0.000341576	yes	down
Cs3g07720	RecName: Full=Uncharacterized protein At5g22580	0.475	-1.07517	1.97998e-11	5.48104e-10	yes	down
orange1.1t00537	RecName: Full=Probable mitochondrial chaperone BCS1-B; AltName: Full=BCS1-like protein 2	0.475	-1.0746	4.73559e-11	1.22866e-09	yes	down
Cs2g17670	RecName: Full=Vacuolar iron transporter 1; Short=AtVIT1	0.475	-1.07484	4.47247e-05	0.000367655	yes	down
Cs3g25140	RecName: Full=Jasmonate O-methyltransferase; AltName: Full=Floral nectary-specific protein 1; AltName: Full=S-adenosyl-L-methionine:jasmonic acid carboxyl methyltran	0.475	-1.07477	0.000132445	0.00094313	yes	down
Cs2g05400	RecName: Full=Isoflavone 4'-O-methyltransferase; Short=LjHI4'OMT; AltName: Full=2,7,4'-trihydroxyisoflavanone 4'-O-methyltransferase; AltName: Full=S-adenosyl-L-me	0.476	-1.07034	4.39184e-24	5.54198e-22	yes	down
Cs3g16740	_	0.476	-1.07085	1.32532e-14	5.72331e-13	yes	down
Cs9g18120	RecName: Full=Plastidial pyruvate kinase 4, chloroplastic; Short=PKp4; Flags: Precursor	0.476	-1.07162	9.26325e-10	1.95454e-08	yes	down
Cs1g03300	RecName: Full=Ethylene-responsive transcription factor 13; Short=AtERF13; AltName: Full=Ethylene-responsive element-binding factor 13; Short=EREBP-13	0.476	-1.07197	3.67154e-09	7.05728e-08	yes	down
Cs2g06730	_	0.477	-1.06859	1.86707e-06	2.08642e-05	yes	down
Cs2g06840	RecName: Full=F-box protein At1g61340	0.478	-1.06571	1.85899e-08	3.18009e-07	yes	down
Cs3g27200	_	0.478	-1.06403	3.07282e-06	3.2524e-05	yes	down
orange1.1t02092	_	0.479	-1.06068	1.34477e-06	1.55553e-05	yes	down
Cs9g12710	_	0.479	-1.06286	2.25739e-05	0.000196189	yes	down
Cs8g16470	RecName: Full=ABC transporter G family member 35; Short=ABC transporter ABCG.35; Short=AtABCG35; AltName: Full=Probable pleiotropic drug resistance protein 7	0.479	-1.06077	0.000154536	0.00108533	yes	down
Cs1g18050	RecName: Full=Protein IQ-DOMAIN 31	0.48	-1.05987	1.58876e-06	1.80975e-05	yes	down
orange1.1t00829	_	0.481	-1.05451	6.32721e-22	6.33797e-20	yes	down
Cs6g03690	RecName: Full=Pentatricopeptide repeat-containing protein At2g37320	0.481	-1.05703	1.60937e-05	0.00014439	yes	down
Cs8g02840	_	0.482	-1.05316	1.04295e-13	4.00548e-12	yes	down
Cs2g12860	RecName: Full=Probable leucine-rich repeat receptor-like protein kinase At1g68400; Flags: Precursor	0.482	-1.05338	1.92263e-12	6.10499e-11	yes	down
Cs2g15310	RecName: Full=Peroxidase 52; Short=Atperox P52; AltName: Full=ATP49; Flags: Precursor	0.482	-1.05364	0.000178709	0.00122889	yes	down
Cs8g17370	RecName: Full=L-ascorbate peroxidase 1, cytosolic; Short=AP; Short=AtAPx01	0.483	-1.04873	3.32681e-69	4.61786e-66	yes	down
Cs3g23110	RecName: Full=Probable isoaspartyl peptidase/L-asparaginase 2; AltName: Full=L-asparagine amidohydrolase 2; Contains: RecName: Full=Isoaspartyl peptidase/L-asparag	0.483	-1.0502	5.17405e-19	3.61681e-17	yes	down
Cs5g30810	_	0.483	-1.04887	1.88686e-09	3.7958e-08	yes	down
Cs6g16160	RecName: Full=Dihydrofolate reductase	0.483	-1.05127	9.6253e-09	1.72713e-07	yes	down
Cs7g29040	RecName: Full=Heat shock cognate 70 kDa protein	0.483	-1.04948	1.3601e-07	1.95206e-06	yes	down
Cs3g18130	RecName: Full=RNA-binding protein 38; AltName: Full=RNA-binding motif protein 38	0.484	-1.04618	5.3733e-11	1.38671e-09	yes	down
Cs6g20030	RecName: Full=Long-chain-alcohol oxidase FAO4A; AltName: Full=Long-chain fatty alcohol oxidase 4A	0.484	-1.04745	1.09609e-06	1.29015e-05	yes	down
Cs7g01420	RecName: Full=Sister chromatid cohesion 1 protein 3; AltName: Full=SCC1 homolog 3; Short=AtRAD21-2	0.484	-1.04595	0.000173869	0.00120071	yes	down
Cs4g12370	_	0.485	-1.04407	4.62526e-07	5.87468e-06	yes	down
Cs2g08390	_	0.485	-1.04277	7.01758e-06	6.84258e-05	yes	down
Cs4g11010	_	0.485	-1.0425	1.33361e-05	0.000121961	yes	down
Cs2g19920	RecName: Full=Putative MO25-like protein At5g47540	0.485	-1.04429	0.000165768	0.00115331	yes	down
Cs6g16350	_	0.486	-1.03962	2.44561e-08	4.09276e-07	yes	down
Cs1g25680	RecName: Full=Histidine kinase 1; AltName: Full=Arabidopsis histidine kinase 1; Short=AtHK1; AltName: Full=Protein AUTHENTIC HIS-KINASE 1	0.486	-1.04189	1.45897e-05	0.000132302	yes	down
Cs4g14890	_	0.487	-1.03821	7.52386e-05	0.00057791	yes	down
Cs6g14540	RecName: Full=Alpha carbonic anhydrase 1, chloroplastic; Short=AtaCA1; Short=AtalphaCA1; AltName: Full=Alpha carbonate dehydratase 1; Flags: Precursor	0.487	-1.03841	0.00019594	0.00133199	yes	down
Cs2g12080	RecName: Full=CTP synthase 2; AltName: Full=CTP synthetase 2; AltName: Full=UTP--ammonia ligase 2	0.488	-1.03496	1.68388e-26	2.42391e-24	yes	down
Cs3g23410	RecName: Full=Heat stress transcription factor B-4; Short=AtHsfB4; AltName: Full=AtHsf-02	0.488	-1.03405	2.57306e-13	9.22552e-12	yes	down
Cs3g13090	RecName: Full=Cinnamoyl-CoA reductase 1; Short=AtCCR1; AltName: Full=Protein IRREGULAR XYLEM 4	0.488	-1.03483	1.70999e-05	0.000152782	yes	down
Cs3g13290	RecName: Full=Transcription factor bHLH94; AltName: Full=Basic helix-loop-helix protein 94; Short=AtbHLH94; Short=bHLH 94; AltName: Full=Transcription factor EN 1	0.488	-1.03512	6.78718e-05	0.000530339	yes	down
Cs9g16820	RecName: Full=Ethylene-responsive transcription factor ERF026	0.488	-1.0346	0.000199537	0.00135297	yes	down
Cs1g14060	RecName: Full=F-box/kelch-repeat protein At1g15670	0.489	-1.03231	1.81488e-06	2.0316e-05	yes	down
Cs1g19800	RecName: Full=EPIDERMAL PATTERNING FACTOR-like protein 1; Short=EPF-like protein 1; Flags: Precursor	0.489	-1.03329	5.9796e-06	5.90455e-05	yes	down
Cs8g02740	RecName: Full=Myb-related protein 308	0.49	-1.02792	7.31105e-23	8.07248e-21	yes	down
Cs7g07120	RecName: Full=Probable sarcosine oxidase	0.49	-1.02838	4.6573e-07	5.91152e-06	yes	down
Cs2g18650	_	0.49	-1.02791	8.70125e-07	1.05222e-05	yes	down
Cs6g05210	RecName: Full=GDSL esterase/lipase At1g09390; AltName: Full=Extracellular lipase At1g09390; Flags: Precursor	0.49	-1.02992	2.05509e-06	2.27149e-05	yes	down
Cs1g04790	_	0.49	-1.02789	0.000139058	0.000986969	yes	down
Cs7g10190	RecName: Full=Mitotic spindle checkpoint protein MAD2	0.491	-1.02693	1.27274e-05	0.000116831	yes	down
Cs5g10480	_	0.491	-1.02573	0.000111119	0.000813014	yes	down
Cs8g14700	RecName: Full=NAC domain-containing protein 90; Short=ANAC090	0.492	-1.02412	5.10106e-09	9.57767e-08	yes	down
Cs4g12870	RecName: Full=Mitogen-activated protein kinase kinase 6; Short=AtMKK6; Short=MAP kinase kinase 6; AltName: Full=Protein Arabidopsis NQK1 homolog	0.492	-1.02431	2.30548e-06	2.52124e-05	yes	down
Cs7g02970	RecName: Full=Bidirectional sugar transporter SWEET15; Short=AtSWEET15; AltName: Full=Senescence-associated protein 29	0.492	-1.02376	0.00018689	0.00127701	yes	down
Cs1g19770	RecName: Full=UDP-glycosyltransferase 85A2	0.493	-1.01973	3.92389e-37	1.21036e-34	yes	down
Cs8g19280	RecName: Full=UDP-glycosyltransferase 76E11	0.493	-1.01999	4.4075e-12	1.32792e-10	yes	down
Cs2g06200	RecName: Full=Allantoinase; AltName: Full=Allantoin-utilizing enzyme	0.493	-1.02096	9.24454e-05	0.000692824	yes	down
Cs1g20810	RecName: Full=Transcription factor GTE3, chloroplastic; AltName: Full=Bromodomain-containing protein GTE3; AltName: Full=Protein GLOBAL TRANSCRIPTION FACTOR GROUP E	0.494	-1.01743	2.96467e-06	3.15167e-05	yes	down
Cs2g02940	RecName: Full=L-ascorbate oxidase homolog; Flags: Precursor	0.496	-1.01228	1.20726e-07	1.75378e-06	yes	down
Cs4g15735	_	0.496	-1.01147	1.74122e-05	0.000155288	yes	down
Cs9g06670	_	0.496	-1.01085	0.000297798	0.00192199	yes	down
Cs7g24570	RecName: Full=Armadillo repeat-containing kinesin-like protein 1; AltName: Full=Protein MORPHOGENESIS OF ROOT HAIR 2	0.497	-1.00975	4.51947e-17	2.56055e-15	yes	down
orange1.1t02803	_	0.497	-1.00737	9.17357e-07	1.10316e-05	yes	down
Cs9g14470	RecName: Full=Monocopper oxidase-like protein SKS1; Flags: Precursor	0.497	-1.00829	1.81841e-05	0.000161652	yes	down
Cs7g31360	RecName: Full=Nematode resistance protein-like HSPRO2; AltName: Full=AKINbetagamma-interacting protein 2; AltName: Full=Ortholog of sugar beet HS1 PRO-1 protein 2;	0.497	-1.00801	6.42126e-05	0.000504791	yes	down
Cs2g21400	_	0.497	-1.0078	0.000277403	0.00180112	yes	down
Cs1g22940	RecName: Full=Patatin-like protein 5; Short=AtPLP5; AltName: Full=Patatin-related phospholipase A IIdelta; Short=pPLAIId; AltName: Full=Phospholipase A IVB; Short=A	0.498	-1.0064	1.24294e-20	1.08802e-18	yes	down
orange1.1t00071	RecName: Full=Probable calcium-binding protein CML27; AltName: Full=Calmodulin-like protein 27	0.498	-1.00628	4.15406e-15	1.91748e-13	yes	down
Cs1g25280	RecName: Full=Naringenin,2-oxoglutarate 3-dioxygenase; AltName: Full=FHT; AltName: Full=Flavanone-3-hydroxylase; Short=F3H	0.498	-1.0057	3.98785e-12	1.2071e-10	yes	down
Cs2g29280	RecName: Full=G2/mitotic-specific cyclin S13-6; AltName: Full=B-like cyclin	0.499	-1.00373	8.07656e-08	1.22047e-06	yes	down
Cs1g25530	RecName: Full=Thaumatin-like protein 1a; AltName: Full=Mdtl1; AltName: Full=Pathogenesis-related protein 5a; Short=PR-5a; AltName: Allergen=Mal d 2; Flags: Precurso	0.499	-1.00247	0.000125815	0.00090287	yes	down
Cs6g18520	_	0.5	-1.00117	0.000167417	0.0011636	yes	down
Cs8g10680	RecName: Full=Peroxiredoxin-2B; AltName: Full=Peroxiredoxin IIB; AltName: Full=Peroxiredoxin TPx1; AltName: Full=Thioredoxin reductase 2B; AltName: Full=Thioredoxi	0.5	-1.00024	0.000268053	0.00175154	yes	down
Cs1g09600	_	0.5	-1.00121	0.000366386	0.00230526	yes	down
Cs9g06450	RecName: Full=2-hydroxyisoflavanone dehydratase; AltName: Full=Carboxylesterase HIDM	2	1	0.000233832	0.00155565	yes	up
Cs3g03310	RecName: Full=60S ribosomal protein L15	2.002	1.00122	1.05504e-06	1.24636e-05	yes	up
Cs3g15270	RecName: Full=Pentatricopeptide repeat-containing protein At1g74630	2.009	1.00666	0.000312278	0.00200148	yes	up
Cs3g16200	RecName: Full=Serine carboxypeptidase-like 19; AltName: Full=Protein SINAPOYLGLUCOSE ACCUMULATOR 2; AltName: Full=Sinapoylglucose--choline O-sinapoyltransferase; S	2.015	1.01076	4.32232e-24	5.48991e-22	yes	up
Cs7g06285	-	2.015	1.01103	1.05208e-08	1.87914e-07	yes	up
Cs5g18450	RecName: Full=Putative disease resistance protein At4g11170	2.016	1.01175	1.63859e-15	8.08192e-14	yes	up
orange1.1t02461	_	2.02	1.01461	1.03097e-28	1.72714e-26	yes	up
orange1.1t01836	RecName: Full=1-acylglycerol-3-phosphate O-acyltransferase ABHD5; AltName: Full=Abhydrolase domain-containing protein 5; AltName: Full=Lipid droplet-binding protei	2.021	1.01519	2.01019e-07	2.78036e-06	yes	up
Cs2g26323	RecName: Full=Expansin-like B1; Short=At-EXPR1; Short=AtEXLB1; Short=AtEXPR1; AltName: Full=Ath-ExpBeta-3.1; Flags: Precursor	2.038	1.02726	1.16068e-06	1.35959e-05	yes	up
Cs4g11055	-	2.039	1.02811	4.44253e-08	7.08799e-07	yes	up
Cs5g28400	RecName: Full=Hemoglobin-2; AltName: Full=Hemoglobin II	2.045	1.03244	0.000152912	0.00107509	yes	up
Cs6g22160	_	2.046	1.03273	1.33628e-42	5.29959e-40	yes	up
Cs4g17505	_	2.049	1.03469	1.57288e-07	2.23435e-06	yes	up
Cs2g20010	RecName: Full=Probable serine/threonine-protein kinase kinX	2.051	1.03642	2.48641e-19	1.84421e-17	yes	up
Cs7g24730	_	2.052	1.03676	1.06571e-48	5.91711e-46	yes	up
Cs9g14870	RecName: Full=Agmatine coumaroyltransferase	2.053	1.03741	8.61488e-11	2.15738e-09	yes	up
Cs3g05770	RecName: Full=TMV resistance protein N	2.062	1.04403	9.36955e-17	5.12897e-15	yes	up
orange1.1t02627	RecName: Full=Bidirectional sugar transporter SWEET12; Short=AtSWEET12; AltName: Full=MtN3-like protein	2.072	1.05095	3.63621e-07	4.73926e-06	yes	up
Cs1g12520	_	2.089	1.06304	1.23162e-17	7.51629e-16	yes	up
Cs2g19030	_	2.12	1.08409	1.8803e-05	0.000166772	yes	up
Cs8g19480	RecName: Full=UDP-glycosyltransferase 76C4	2.121	1.08487	6.91705e-09	1.2717e-07	yes	up
orange1.1t05396	RecName: Full=Abscisic stress-ripening protein 2	2.123	1.08605	1.91225e-14	8.09601e-13	yes	up
Cs1g23190	RecName: Full=Methylesterase 3; Short=AtMES3	2.124	1.08711	0.000108534	0.000796501	yes	up
Cs2g21940	RecName: Full=Zinc finger protein CONSTANS-LIKE 7	2.127	1.08908	3.12733e-09	6.08952e-08	yes	up
orange1.1t00001	RecName: Full=NAD(P)H-dependent 6'-deoxychalcone synthase	2.141	1.09858	3.67502e-08	5.92179e-07	yes	up
orange1.1t03160	RecName: Full=Probable LRR receptor-like serine/threonine-protein kinase At3g47570; Flags: Precursor	2.156	1.10864	1.0157e-05	9.55837e-05	yes	up
Cs9g01710	RecName: Full=Galactinol synthase 2; Short=AtGolS2; Short=GolS-2	2.162	1.11234	2.31697e-09	4.60857e-08	yes	up
Cs9g06700	RecName: Full=Primary amine oxidase; AltName: Full=Amine oxidase	2.168	1.11662	2.48285e-07	3.36466e-06	yes	up
Cs4g08540	RecName: Full=Cellulose synthase-like protein E1; Short=AtCslE1	2.172	1.11887	4.05346e-10	9.13815e-09	yes	up
Cs5g28410	RecName: Full=Non-symbiotic hemoglobin 1; AltName: Full=MEDsa GLB1	2.177	1.12237	5.90327e-13	2.0126e-11	yes	up
Cs6g05910	_	2.179	1.12357	1.15503e-09	2.39293e-08	yes	up
Cs9g17190	_	2.18	1.12407	3.34152e-05	0.000281472	yes	up
Cs8g19800	RecName: Full=Alpha-glucan phosphorylase 2, cytosolic; Short=AtPHS2; AltName: Full=Alpha-glucan phosphorylase, H isozyme; AltName: Full=Starch phosphorylase H	2.183	1.12609	1.32911e-52	8.07142e-50	yes	up
Cs1g13880	RecName: Full=Wall-associated receptor kinase-like 22; Flags: Precursor	2.2	1.13724	5.9647e-18	3.83815e-16	yes	up
Cs2g16840	RecName: Full=MLP-like protein 28	2.201	1.13788	2.52575e-07	3.41565e-06	yes	up
Cs5g03260	RecName: Full=Broad-range acid phosphatase DET1; AltName: Full=Decreased ergosterol transport protein 1	2.228	1.15598	1.53614e-22	1.63124e-20	yes	up
Cs2g21840	_	2.233	1.15895	6.59291e-09	1.22135e-07	yes	up
Cs2g08250	_	2.236	1.161	1.04208e-07	1.53067e-06	yes	up
Cs6g17740	_	2.236	1.16071	1.22579e-07	1.77634e-06	yes	up
Cs2g23360	RecName: Full=O-acyltransferase WSD1; AltName: Full=Diacylglycerol O-acyltransferase; Short=DGAT; AltName: Full=Long-chain-alcohol O-fatty-acyltransferase; AltName:	2.238	1.16212	2.53339e-05	0.000218515	yes	up
Cs7g16260	RecName: Full=Protein TRANSPARENT TESTA 12; AltName: Full=MATE efflux family protein TT12; AltName: Full=Protein DTX41	2.239	1.16296	4.77119e-12	1.41814e-10	yes	up
Cs8g03420	RecName: Full=Branched-chain-amino-acid aminotransferase 6; Short=Atbcat-6	2.239	1.16287	2.0737e-05	0.000181851	yes	up
Cs8g18810	RecName: Full=Zinc transporter 1; AltName: Full=ZRT/IRT-like protein 1; Short=OsZIP1; Flags: Precursor	2.242	1.16448	2.34545e-10	5.51806e-09	yes	up
Cs1g23170	RecName: Full=Salicylic acid-binding protein 2; Short=NtSABP2; AltName: Full=Methyl salicylate esterase	2.243	1.16547	3.34724e-05	0.000281775	yes	up
Cs6g21520	RecName: Full=NAC domain-containing protein 100; Short=ANAC100; Short=AtNAC5	2.247	1.16793	1.99905e-08	3.39577e-07	yes	up
Cs3g10290	_	2.249	1.16948	8.54883e-15	3.80159e-13	yes	up
Cs4g16920	RecName: Full=Nudix hydrolase 20, chloroplastic; Short=AtNUDT20; Flags: Precursor	2.253	1.17174	6.37901e-45	2.95151e-42	yes	up
Cs3g15890	RecName: Full=LOB domain-containing protein 39; AltName: Full=ASYMMETRIC LEAVES 2-like protein 41; Short=AS2-like protein 41	2.261	1.17693	4.77674e-06	4.84228e-05	yes	up
Cs8g20100	_	2.297	1.1997	4.95464e-34	1.28378e-31	yes	up
Cs8g07230	RecName: Full=Glucose-1-phosphate adenylyltransferase large subunit 1; AltName: Full=ADP-glucose pyrophosphorylase; AltName: Full=ADP-glucose synthase; AltName: Full	2.3	1.20136	6.51569e-11	1.66339e-09	yes	up
Cs1g11710	RecName: Full=Leucine-rich repeat receptor-like protein kinase PEPR1; AltName: Full=Elicitor peptide 1 receptor 1; Short=PEP1 receptor 1; Flags: Precursor	2.335	1.2235	1.99615e-17	1.19195e-15	yes	up
Cs1g16150	RecName: Full=ATPase 10, plasma membrane-type; AltName: Full=Proton pump 10	2.335	1.22326	1.15491e-05	0.000107026	yes	up
orange1.1t02711	_	2.336	1.22395	1.97842e-14	8.33984e-13	yes	up
Cs8g01650	RecName: Full=Probable flavin-containing monooxygenase 1	2.347	1.23077	1.62029e-30	3.02761e-28	yes	up
Cs4g19100	RecName: Full=Histidine-containing phosphotransfer protein 4	2.366	1.24236	4.65014e-06	4.72671e-05	yes	up
Cs2g01840	_	2.391	1.25738	2.72688e-11	7.34971e-10	yes	up
Cs2g28570	RecName: Full=WAT1-related protein At5g40240	2.402	1.26448	2.16092e-14	9.01141e-13	yes	up
Cs8g11480	_	2.404	1.26561	1.69216e-09	3.42896e-08	yes	up
Cs2g31240	RecName: Full=Chromodomain-helicase-DNA-binding protein 1; Short=CHD-1; AltName: Full=ATP-dependent helicase CHD1	2.414	1.27164	7.34952e-89	1.29839e-85	yes	up
Cs3g17150	RecName: Full=Protein ECERIFERUM 26; AltName: Full=CER2-like protein 1; Short=CER2-like1	2.417	1.27351	2.37008e-45	1.15144e-42	yes	up
Cs3g14550	RecName: Full=Bidirectional sugar transporter SWEET16; Short=OsSWEET16	2.435	1.28374	1.01407e-21	9.7076e-20	yes	up
Cs5g26290	RecName: Full=Expansin-A15; Short=AtEXPA15; AltName: Full=Alpha-expansin-15; Short=At-EXP15; Short=AtEx15; AltName: Full=Ath-ExpAlpha-1.3; Flags: Precursor	2.436	1.28452	1.43277e-11	4.02939e-10	yes	up
Cs7g27790	RecName: Full=Ethylene-responsive transcription factor RAP2-7; AltName: Full=Protein RELATED TO APETALA2 7; AltName: Full=Protein TARGET OF EAT 1	2.447	1.29107	1.00603e-21	9.6783e-20	yes	up
Cs5g33540	RecName: Full=Ethylene-responsive transcription factor 1; AltName: Full=Ethylene-responsive element-binding factor 1; Short=EREBP-1; Short=OsEREBP1	2.451	1.29327	3.80616e-31	7.86863e-29	yes	up
Cs2g18139	-	2.481	1.31112	1.43331e-27	2.22827e-25	yes	up
Cs4g18510	RecName: Full=GATA transcription factor 21	2.494	1.31839	1.08574e-07	1.5888e-06	yes	up
orange1.1t01771	_	2.533	1.34108	6.17721e-23	6.9157e-21	yes	up
Cs2g20635	_	2.542	1.34611	3.58175e-09	6.90517e-08	yes	up
orange1.1t05092	_	2.543	1.34678	4.41541e-14	1.76553e-12	yes	up
orange1.1t04857	RecName: Full=Protein TRANSPARENT TESTA 12; AltName: Full=MATE efflux family protein TT12; AltName: Full=Protein DTX41	2.579	1.3669	3.00551e-55	2.43358e-52	yes	up
Cs7g10330	RecName: Full=Cyclin-dependent kinase G-2; Short=CDKG;2	2.597	1.37679	7.74623e-99	1.67258e-95	yes	up
orange1.1t02076	RecName: Full=Dirigent protein 19; Short=AtDIR19; Flags: Precursor	2.598	1.37742	1.78819e-19	1.37351e-17	yes	up
Cs1g17070	RecName: Full=3-oxoacyl-	2.602	1.37963	7.58494e-07	9.28785e-06	yes	up
Cs1g23200	RecName: Full=Salicylic acid-binding protein 2; Short=NtSABP2; AltName: Full=Methyl salicylate esterase	2.618	1.3886	1.15062e-30	2.21387e-28	yes	up
Cs1g20800	RecName: Full=Loricrin	2.631	1.39556	1.27659e-65	1.45929e-62	yes	up
Cs1g05220	RecName: Full=UDP-glycosyltransferase 76C4	2.631	1.39558	7.63302e-08	1.16157e-06	yes	up
Cs6g18930	RecName: Full=AP2/ERF and B3 domain-containing protein Os01g0693400	2.649	1.40548	8.44152e-11	2.1167e-09	yes	up
orange1.1t04863	_	2.666	1.41482	1.74955e-29	3.11918e-27	yes	up
Cs2g29450	_	2.687	1.42615	7.62372e-45	3.36709e-42	yes	up
Cs7g16590	_	2.723	1.44526	1.80417e-07	2.52961e-06	yes	up
Cs1g21950	RecName: Full=Uncharacterized protein ycf36 (chloroplast)	2.725	1.4461	4.60514e-66	5.59323e-63	yes	up
Cs6g07700	_	2.729	1.44821	1.07871e-12	3.55901e-11	yes	up
Cs7g23055	RecName: Full=Probable phospholipid hydroperoxide glutathione peroxidase; Short=PHGPx; AltName: Full=Salt-associated protein	2.775	1.47256	1.14729e-14	5.01017e-13	yes	up
Cs4g01110	RecName: Full=Uncharacterized methyltransferase At2g41040, chloroplastic; Flags: Precursor	2.816	1.49388	7.99281e-08	1.20969e-06	yes	up
orange1.1t00047	_	2.843	1.50746	4.55182e-17	2.57138e-15	yes	up
Cs1g23150	RecName: Full=Methylesterase 10; Short=AtMES10	2.912	1.54198	1.17711e-11	3.36393e-10	yes	up
Cs3g07950	RecName: Full=Protein ENHANCED DISEASE RESISTANCE 2-like	2.919	1.54548	6.58733e-22	6.5312e-20	yes	up
Cs1g23160	RecName: Full=Salicylic acid-binding protein 2; Short=NtSABP2; AltName: Full=Methyl salicylate esterase	2.998	1.58419	4.50852e-12	1.35207e-10	yes	up
Cs2g15230	RecName: Full=Chaperone protein DnaJ 1	3.071	1.61849	1.05264e-104	2.92228e-101	yes	up
Cs6g07690	_	3.33	1.7354	3.40465e-31	7.11425e-29	yes	up
orange1.1t02671	RecName: Full=Annexin D5; AltName: Full=AnnAt5	3.352	1.74497	3.64776e-98	7.08868e-95	yes	up
Cs8g03410	RecName: Full=Branched-chain-amino-acid aminotransferase 2, chloroplastic; Short=Atbcat-2; Flags: Precursor	3.372	1.75373	2.87224e-11	7.70942e-10	yes	up
Cs9g04770	RecName: Full=Monothiol glutaredoxin-S2; Short=AtGrxS2; AltName: Full=Protein ROXY 10	3.623	1.85714	1.8106e-25	2.40996e-23	yes	up
Cs4g20420	_	3.832	1.93828	2.65196e-26	3.68111e-24	yes	up
Cs9g17960	RecName: Full=Probable plastid-lipid-associated protein 14, chloroplastic; Short=AtPap14; AltName: Full=Fibrillin-11; AltName: Full=OBP3-responsive protein 1; Flag	3.89	1.9599	1.09381e-186	1.0628e-182	yes	up
Cs7g09550	_	3.945	1.97996	1.4482e-34	3.90873e-32	yes	up
Cs2g05870	PR1	3.87	1.95233	1.4322e-34	3.13873e-32	yes	up
Cs1g05770	_	4.192	2.06775	1.66916e-13	6.17845e-12	yes	up
orange1.1t04182	RecName: Full=Probable carboxylesterase 15; AltName: Full=AtCXE15	4.228	2.07985	1.72889e-49	9.8816e-47	yes	up
Cs5g04420	RecName: Full=Uncharacterized RING finger protein C2F3.16	4.306	2.10631	9.12291e-68	1.1819e-64	yes	up
Cs5g18650	_	4.441	2.15093	1.94449e-14	8.21461e-13	yes	up
Cs1g18950	_	4.493	2.16758	2.94687e-29	5.15915e-27	yes	up
Cs6g20950	RecName: Full=Caffeic acid 3-O-methyltransferase; Short=CAOMT; Short=COMT; AltName: Full=S-adenosysl-L-methionine:caffeic acid 3-O-methyltransferase	4.548	2.18521	1.41343e-15	7.06098e-14	yes	up
orange1.1t00760	RecName: Full=Regulatory protein NPR5; AltName: Full=BTB/POZ domain-containing protein NPR5; AltName: Full=Protein BLADE ON PETIOLE 2	4.67	2.22342	1.62076e-07	2.29731e-06	yes	up
Cs7g29730	_	4.825	2.27066	1.52524e-101	3.70499e-98	yes	up
Cs7g13610	_	4.919	2.29824	8.19177e-18	5.16853e-16	yes	up
Cs4g01480	RecName: Full=AP2/ERF and B3 domain-containing transcription factor ARF14; AltName: Full=Protein AUXIN RESPONSE FACTOR 14; AltName: Full=RAV1-like ethylene-respons	4.956	2.30921	5.21565e-45	2.47209e-42	yes	up
Cs8g19470	RecName: Full=Copper transporter 1; Short=AtCOPT1	5.957	2.57454	9.14234e-41	3.06316e-38	yes	up
orange1.1t01764	_	7.378	2.88316	1.67856e-44	7.24877e-42	yes	up
Cs5g18640	RecName: Full=Beta-fructofuranosidase, insoluble isoenzyme CWINV1; AltName: Full=Cell wall beta-fructosidase 1; Short=AtbetaFRUCT1; AltName: Full=Cell wall invertas	8.856	3.14659	1.11845e-30	2.17349e-28	yes	up
Cs3g09875	_	10.26	3.35898	9.76874e-53	6.12374e-50	yes	up
Cs4g17240	_	12.13	3.60054	5.17062e-43	2.13789e-40	yes	up
Cs4g17230	_	14.875	3.89482	8.09858e-146	3.93449e-142	yes	up
Cs4g17220	_	15.314	3.93674	1.40695e-54	1.05158e-51	yes	up
Cs7g20780	RecName: Full=Tetracycline resistance protein, class G; Short=TetA(G)	21.982	4.45826	2.24322e-260	4.35925e-256	yes	up
Cs8g15030	RecName: Full=TGACG-sequence-specific DNA-binding protein TGA-2.1; Short=TGA2.1	35.409	5.14605	3.28595e-142	1.27712e-138	yes	up

## Sheet: Table S7
Table S7. List of WRKYs used for phylogenetic analysis.
These sequences were obtained from Phytozome V13 (https://phytozome-next.jgi.doe.gov).
Protein ID	Organism	Protein sequence (N'-C')
Cs9g03310	C. sinensis	MDRRVHRLVLPEDGYEWKKYGQKFIKNIRKFRSYFKCQESSCMAKKRAEWCTSDPTNVRIVYDGVHSHTHHGSSPSSADQPRRGSSNTSSNGNQYNLLTQVFGDQSSNAPPASRRN
Ciclev10017173m	C. clementina	MDQNDGEDAQEMDRRVHRLVLPEDGYEWKKYGQKFIKNIRKFRSYFKCQESSCMAKKRAEWCTSDPTNVRIVYDGVHSHTHHGSSPSSADQPRRGSSNTSSNGNQYNLLTQVFGDQSSNAPPASRRN
Ptrif.0002s0025	P. trifoliata	MDQNEENDGEDAQEMNRRVHRLVLPEDGYEWKKYGQKFIKNIRKFRSYFKCQESSCMAKKKADWCTSDPTTVRIVYDGDHSHTHHGSSSSSSADQPKRGSSNTSSNANQYNLLTQVFGDQSSNAPPAGRRN
VIT206s0004g00230	V. vinifera	MQTNQQPHFTLPSLFLSLSVAEKPKDTFLLSFSFLSFPGRWAGESFERTSEELAAMNEASHLTRDASMEAFEEFREGQETERSSYRLVLPADGYEWKKYGQKFIKNIGKFRSYFKCQRTGCGAKKKAEWTPTEPSDIKVKYDGKHTHDSWAYSVQSEGNSTASTATNQYNLFTQVFGDQDSSIRHHDTN
Eucgr.J01756	E. grandis	MDREASSRLQLPQDGYEWKKYGQKFIRNIGKFRSYYKCQRAECNAKKRAEWSETEPGDLRVVYEGAHNHSSSLQDQSGSSQSGASSTSANQYNLLNQVFGDNPPSDYRRSGD
Aco005184	A. comosus	DQGAEGRREEQPPEVGGGRLVMPEDGYEWKKYGQKFIRNIQMIRSYFKCRNNRCNAKKRVEWIPSNPTNNIRIVYDGQHSHGAPSGSDQASSSANQYDLGNQVFGRSNNEPS
Urofu.9G146900	U. fusca	MASSSQQPAEIESGGERNEVGEAAAVASEAGNGSQLVMPEDGYEWKKYGQKFIKNIQKIRSYFRCRNKLCGAKKKVEWHPSDPSGALRVVYDGVHQHGSPPSSSTATGGGATSNKYELGAQYFGGAPPQ
Chala.03G164600	C. laxum	MASTSQPAAIGSGGERNQGEEAAAAAAPSSEAGNGSQLVMPEDGYEWKKYGQKFIKNIQKIRSYFRCRHKLCGAKKKVEWHPHDPSDLRVVYDGAHQHGSPPPATSGMQGGGGRGSPNHELSLRYFGSIMRVRCSSLQWNI
TraesCS4D03G0022800	T. aestivum	MASTSQPPTTGNEGGERGHHGDEEEQQQGAWAEAAGGQPLVMPEDGYQWKKYGQKFIKNIQKIRSYFRCRDKRCGAKKKVEWQPGDPNLRVVYDGAHQHGSPSSNGGGQDADGAANRYDLSTQYFGGAGAPTPQTQ
LOCOs03g45450	O. sativa	MASNSQTTTTGAGGGRGQGDDEEPTPTPPPAPPPETAPSTVGGGGDGVQLVMPEDGYEWKKYGQKFIKNIQKNRSYFRCRDQRCGAKKKVEWHPHDPGLNLRVVYDGAHHHGSPSSAAGEGGTSAAAAANQYDLSTQYFGGAGGPRSQ
Pavir.9KG082400	P. virgatum	MASSSSSSQPNAIGSAGDRNQEKEAEAVVAAAAEAEAVVAEVEVEAAAAEASSETGNGSQLVMPEDGYEWKKYGQKFIKNIQKFRSYFRCRHRLCGAKKKVEWHPSDPSGALRVVYEGAHQHGSPPSSSAAAGAAAGASNKYELGAQYFGGARPQ
GSMUAAchr3P30880	M. acuminata	MDAAAQPTAYLEGEASEEHDPSGTGTVGQSLEMPGDGYAWRKYGQKFILKIRKNRSYFKCREEGCKAKKRVEWPPSDPSNVKVTYDGVHHHPSPQLLSASYREERAGMANRYNLVIQVLGPPGDSS
Oropetium08278A	O. thomaeum	MASTSNPDAIGEMTGIANHQLVMPEDGYQWKKYGQKFIKNIQKMRSYFKCRHQRCGAKKKVEWHPSDAGGGDLIRVVYEGAHQHGSPPPSSASHQQGGGDANQYELGAQVFGGARSTSQ
Thint.S04G040100	T. intermedium	MASTSQPAMATTGNEGGERGHHGDEEEEQQQAAGVQPLVMPEDGYQWKKYGQKFIKNIQKIRSYFRCRDKRCGAKKKVEWQPGDPSLRVVYDGAHQHGTTPFDGGGGQDDDGAANRYELSAQYFGGGAPTPQTR
Brasy2G278800	B. sylvaticum	MASSSQPTPPEGVGQGAGHGDEEDQQRAATSPSPEAAASSSQLVMPEDGYEWKKYGQKFIKNIQRIRSYFRCRDKRCGAKKKVEWQPGDPSLRVVYDGAHQHGSPSSSSCTGAGQDGAANRYELSAQYFGGPRTH
Brame.02PG318800	B. mexicanum	MASSSQPTPTEGVGEGAGHGDEEDQQRAATSPSPEAAGSGQLVMPEDGYEWKKYGQKFIKNIQRIRSYFRCRDKRCGAKKKVEWQPGDPSLRVVYDGAHQHGSPSSSSCTGAGQDGAANRYELSAQYFGGPRTQ
Bhyb26.S02G224600	B. hybridum	MASSSQPTPTEGVGDEEDHQQAATCPSPEAAASSNQLVMPEDGYEWKKYGQKFIKNIQRIRSYFRCRDKRCGAKKKVEWQPGDPSLRVVYDGAHQHGSASSSCTGAAANRYELSAQYFGGPRTQ
Brdisv1ABR81001865m	B. distachyon	MASTSQPTPTEGVGEGAGHGDEEDQHAAEAAASRGQQLVMPEDGYEWKKYGQKFIKNIQRIRSYFRCRDKRCGAKKKVEWQPGDPSLRVVYEGAHQHGSPSSSSSCTGAGHDGAANRYELSAQYFGGPRTQ
AT1G69310	A. thaliana	MNDPDNPDLSNDDSAWRELTLTAQDSDFFDRDTSNILSDFGWNLHHSSDHPHSLRFDSDLTQTTGVKPTTVTSSCSSSAAVSVAVTSTNNNPSATSSSSEDPAENSTASAEKTPPPETPVKEKKKAQKRIRQPRFAFMTKSDVDNLEDGYRWRKYGQKAVKNSPFPRSYYRCTNSRCTVKKRVERSSDDPSIVITTYEGQHCHQTIGFPRGGILTAHDPHSFTSHHHLPPPLPNPYYYQELLHQLHRDNNAPSPRLPRPTTEDTPAVSTPSEEGLLGDIVPQTMRNP
